# Supplementary material for: Combined RP-HILIC for suspect screening of persistent, mobile, and toxic substances in surface water: A case study
Source: Sci Rep. 2025 Dec 5;15:43272. doi: 10.1038/s41598-025-29664-1 (PMC12686432; doi:10.1038/s41598-025-29664-1)
Supplement: Supplementary file 2 — Supplementary Material 1 [file 41598_2025_29664_MOESM2_ESM.xlsx]

## Sheet: S1
Table S1: The PMT/vPvM suspect list.
Full Name	Cas No.	SMILES	Molecular Formula	Category	Type	Molecular weight (g/mol)	monoisotopic mass	logD7.4	log Kow	log Koc (based on Kow)	Water Solubility (mg/L)	Organism (species)	Exposure duration	Toxicological end Point	Effect concentration (mg/L)	Origin of categorizing data
DTPMP [syn. [(phosphonomethyl)imino]bis[ethane-2,1-diylnitrilobis(methylene)]]tetrakisphosphonic acid; Diethylenetriamine pentamethylene phosphonic acid)	15827-60-8	C(CN(CP(=O)(O)O)CP(=O)(O)O)N(CCN(CP(=O)(O)O)CP(=O)(O)O)CP(=O)(O)O	C9H28N3O15P5	Industrial chemical	cleaning/washing agent, dispersing agent, complexing agent, and bleach stabilizer	573.2	573.021	-14.69	-9.72	-4.5441	1000000	Green Algae	96h	EC50	25700000000	PubChem
EDTMP (syn. [ethane-1,2-diylbis[nitrilobis(methylene)]]tetrakisphosphonic acid; Lexidronam)	1429-50-1	C(CN(CP(=O)(O)O)CP(=O)(O)O)N(CP(=O)(O)O)CP(=O)(O)O	C6H20N2O12P4	Industrial chemical	washing & cleaning products and cosmetics and personal care products	436.13	435.997	-13.59	-7.58	-3.295	1000000	Green Algae	96h	EC50	653000000	PubChem
Zinc bis[O-(2-ethylhexyl)] bis[O-(isobutyl)] bis(dithiophosphate)	26566-95-0	CCCCC(CC)COP(=S)(OCC(C)C)[S-].CCCCC(CC)COP(=S)(OCC(C)C)[S-].[Zn+2]	C24H52O4P2S4Zn	Industrial chemical	Petroleum-based or synthetic engine lubricants	298.44	658.152	-13.59	6.02	4.1632	0.09	Daphnid	48h	LC50	0.049	PubChem
pentasodium 4-amino-3-[(2,4-disulfonatophenyl)diazenyl]-5-hydroxy-6-[(4-nitro-2-sulfonatophenyl)diazenyl]naphthalene-1,7-disulfonate	1422649-48-6	C1=CC(=C(C=C1[N+](=O)[O-])S(=O)(=O)[O-])N=NC2=C(C=C3C(=CC(=C(C3=C2O)N)N=NC4=C(C=C(C=C4)S(=O)(=O)[O-])S(=O)(=O)[O-])S(=O)(=O)[O-])S(=O)(=O)[O-].[Na+].[Na+].[Na+].[Na+].[Na+]	C22H11N6Na5O18S5	Industrial chemical		812.7	811.912	-9.4	0.56	2.4828	0.02903	Green Algae	96h	EC50	2821.67	ChemSpider
Tetrasodium 7-amino-4-hydroxy-3-[(2-methoxy-5-methyl-4-{[2-(sulfonatooxy)ethyl]sulfonyl}phenyl)diazenyl]-8-[(2-sulfonato-4-{[2-(sulfonatooxy)ethyl]sulfonyl}phenyl)diazenyl]naphthalene-2-sulfonate	503155-49-5	CC1=CC(=C(C=C1S(=O)(=O)CCOS(=O)(=O)[O-])OC)N=NC2=C(C=C3C(=C2O)C=CC(=C3N=NC4=C(C=C(C=C4)S(=O)(=O)CCOS(=O)(=O)[O-])S(=O)(=O)[O-])N)S(=O)(=O)[O-].[Na+].[Na+].[Na+].[Na+]	C28H25N5Na4O20S6	Industrial chemical		947.92	946.973	-7.43	-5.87	-0.8663	1085	Daphnid	48h	LC50	92800000	ChemSpider
N,N-bis[3-(dimethylamino)propyl]-N',N'-dimethylpropane-1,3-diamine	33329-35-0	CN(C)CCCN(CCCN(C)C)CCCN(C)C	C15H36N4	Industrial chemical	Catalyst, Process regulators, Propellants and blowing agents	272.48	272.294	-6.37	0.6	0.9955	54990	Green Algae	96h	EC50	876.787	ChemSpider
Metformin hydrochloride	1115-70-4	CN(C)C(=N)N=C(N)N.Cl	C4H12ClN5	Pharmaceutical	hypoglycemic agent	129.17	165.078	-5.69	-1.4	0.042	1000000	Green Algae	96h	EC50	14504.1	https://www.ebi.ac.uk/chebi
HPTS; Trisodium 8-hydroxypyrene-1,3,6-trisulphonate (syn. Pyranine)	6358-69-6	C1=CC2=C3C(=C(C=C2S(=O)(=O)[O-])S(=O)(=O)[O-])C=CC4=C(C=C(C1=C43)O)S(=O)(=O)[O-].[Na+].[Na+].[Na+]	C16H7Na3O10S3	Industrial chemical	fluorescent pH indicator, dye	458.43	523.889	-5.62	-0.6	0.7601	1266	Green Algae	96h	EC50	10043.7	https://www.ebi.ac.uk/chebi
3-aminomethyl-3,5,5-trimethylcyclohexylamine	2855-13-2	CC1(CC(CC(C1)(C)CN)N)C	C10H22N2	Industrial chemical		170.3	170.178	-4.59	1.9	1.5967	14800	Green Algae	96h	EC50	69.142	ChemSpider
4-amino-5-hydroxynaphthalene-2,7-disulphonic acid	90-20-0	C1=C2C=C(C=C(C2=C(C=C1S(=O)(=O)O)N)O)S(=O)(=O)O	C10H9NO7S2	Industrial chemical	organic synthesis	319.31	318.982	-4.57	-2.33	-0.1968	35400	Green Algae	96h	EC50	111000	PubChem
7-[[2-[(aminocarbonyl)amino]-4-[(4-amino-6-chloro-1,3,5-triazin-2-yl)amino]phenyl]azo]naphthalene-1,3,6-trisulphonic acid	35642-64-9	C1=CC(=C(C=C1NC2=NC(=NC(=N2)N)Cl)NC(=O)N)N=NC3=CC4=C(C=C(C=C4C=C3S(=O)(=O)O)S(=O)(=O)O)S(=O)(=O)O	C20H16ClN9O10S3	Industrial chemical	pigment and dye production	674.04	672.987	-4.55	-0.66	0.8137	0.0344	Fish	96h	LC50	135000	ChemSpider
Benzidine-2,2'-disulphonic acid	117-61-3	C1=CC(=C(C=C1N)S(=O)(=O)O)C2=C(C=C(C=C2)N)S(=O)(=O)O	C12H12N2O6S2	Industrial chemical	organic synthesis	344.36	344.014	-4.41	-2.18	-0.3239	4896	Green Algae	96h	EC50	93965.5	ChemSpider
Propylenediamine	78-90-0	CC(CN)N	C3H10N2	Industrial chemical		74.13	74.0843	-3.99	-1.2	0.2178	1000000	Green Algae	96h	EC50	4231.25	PubChem
(E)-Amsonic acid (syn. 4,4'-diaminostilbene-2,2'-disulphonic acid; Diaminostilbenedisulfonic acid)	81-11-8	C1=CC(=C(C=C1N)S(=O)(=O)O)/C=C/C2=C(C=C(C=C2)N)S(=O)(=O)O	C14H14N2O6S2	Industrial chemical	chemical intermediate for dyes, bleaching agents	370.4	370.029	-3.71	-1.42	-0.0584	1318	Green Algae	96h	EC50	29755.6	PubChem
5,5'-(1H-isoindole-1,3(2H)-diylidene)dibarbituric acid	36888-99-0	C1=CC=C2C(=C1)C(=C3C(=O)NC(=O)NC3=O)N=C2C4=C(NC(=O)NC4=O)O	C16H9N5O6	Industrial chemical	pigment, surface sealers, Batteries	367.28	367.055	-3.66	-1.77	-0.4743	158000	Green Algae	96h	EC50	51905.6	ChemSpider
Guanidinium chloride	50-01-1	C(=N)(N)N.Cl	CH6ClN3	Industrial chemical	protein denaturant, buffering, cosmetics production	59.07	95.025	-3.65	-1.63	-0.0201	1000000	Green Algae	96h	EC50	6675.4	https://www.ebi.ac.uk/chebi
2,4,6-tris(dimethylaminomethyl)phenol	90-72-2	CN(C)CC1=CC(=C(C(=C1)CN(C)C)O)CN(C)C	C15H27N3O	Industrial chemical		265.4	265.215	-3.61	0.77	1.3218	164000	Green Algae	96h	EC50	651.829	ChemSpider
N,N,N',N'-tetramethyl-2,2'-oxybis(ethylamine) (syn. 2-Dimethylaminoethyl Ether)	3033-62-3	CN(C)CCOCCN(C)C	C8H20N2O	Industrial chemical		160.26	160.157	-3.57	-0.54	0.4051	1000000	Green Algae	96h	EC50	3183.82	ChemSpider
Piperazine, compound with phosphoric acid; Piperazine phosphate	1951-97-9	O=P(O)(O)O.N1CCNCC1	C4H11N2O4P	Pharmaceutical	Antinematodal Agents	86.14	80.0374	-3.21	-0.8	0.0083	1000000	Green Algae	96h	EC50	2591.56	PubChem
Bis(2-dimethylaminoethyl)(methyl)amine (syn. pentamethyldiethylenetriamine, PMDETA)	3030-47-5	CN(C)CCN(C)CCN(C)C	C9H23N3	Industrial chemical	application in organolithium chemistry	173.3	173.189	-3.2	-0.57	0.4137	1000000	Green Algae	96h	EC50	3602.35	PubChem
Diammonio(ethyl)[4-[[4-[ethyl(3-sulphonatobenzyl)amino]phenyl](2-sulphonatophenyl)methylene]cyclohexa-2,5-dien-1-ylidene](3-sulphonatobenzyl)ammonium (syn. Acid Blue 9)	2650-18-2	CCN(CC1=CC(=CC=C1)S(=O)(=O)[O-])C2=CC=C(C=C2)C(=C3C=CC(=[N+](CC)CC4=CC(=CC=C4)S(=O)(=O)[O-])C=C3)C5=CC=CC=C5S(=O)(=O)[O-].[NH4+].[NH4+]	C37H42N4O9S3	Industrial chemical	dye	750.9	782.211	-3.18	2.05	1.9938	0.00287	Green Algae	96h	LC50	2425	PubChem
Sodium 3-(allyloxy)-2-hydroxypropanesulphonate	52556-42-0	C=CCOCC(CS(=O)(=O)[O-])O.[Na+]	C6H11NaO5S	Industrial chemical	adhesives, paints, coatings, resins and water treatment products	196.22	218.022	-3.13	-2.8575	-1.1589	1000000	Green Algae	96h	EC50	157000	ChemSpider
3-acetamido-5-amino-4-hydroxybenzenesulphonic acid (syn. Sulfanilamide)	40306-75-0	CC(=O)NC1=CC(=CC(=C1O)N)S(=O)(=O)O	C8H10N2O5S	Pharmaceutical	antibiotic	246.24	246.031	-3.11	-3.46	-0.8689	10860	Green Algae	96h	EC50	511000	PubChem
4-methanesulfonyl-2-nitrobenzoic acid	110964-79-9	CS(=O)(=O)C1=CC(=C(C=C1)C(=O)O)[N+](=O)[O-]	C8H7NO6S	Pesticide	transformation products of Mesotrione as a herbicide	245.21	244.999	-3.11	-0.08	0.3544	12000	Fish	96h	LC50	149000	PubChem
Azithromycin (syn. 2R,3R,4R,5R,8R,10R,11R,13S,14R)-11-[(2S,3R,4S,6R)-4-dimethylamino-3-hydroxy-6-methyl-oxan-2-yl]oxy-2-ethyl-3,4,10-trihydroxy-13-[(2S,4R,5S,6S)-5-hydroxy-4-methoxy-4,6-dimethyl-oxan-2-yl]oxy-3,5,6,8,10,12,14-heptamethyl-1-oxa-6-azacyclopentadecan-15-one)	83905-01-5	CC[C@@H]1[C@@]([C@@H]([C@H](N(C[C@@H](C[C@@]([C@@H]([C@H]([C@@H]([C@H](C(=O)O1)C)O[C@H]2C[C@@]([C@H]([C@@H](O2)C)O)(C)OC)C)O[C@H]3[C@@H]([C@H](C[C@H](O3)C)N(C)C)O)(C)O)C)C)C)O)(C)O	C38H72N2O12	Pharmaceutical	Antibiotic	749	748.509	-3.05	3.24	1.6765	0.06204	Daphnid	48h	LC50	29.977	PubChem
pymetrozine (ISO); (E)-4,5-dihydro-6-methyl-4-(3-pyridylmethyleneamino)-1,2,4-triazin-3(2H)-one	123312-89-0	CC1=NNC(=O)N(C1)/N=C/C2=CN=CC=C2	C10H11N5O	Pesticide	insecticide	217.23	217.096	-2.82	0.89	0.9699	49600	Green Algae	96h	EC50	441.77	ChemSpider
Trisodium 5-[[5-methyl-4-[(4-nitro-2-sulphonatophenyl)azo]-2-(3-sulphonatopropoxy)phenyl]azo]salicylate	74186-17-7	CC1=CC(=C(C=C1N=NC2=C(C=C(C=C2)[N+](=O)[O-])S(=O)(=O)[O-])OCCCS(=O)(=O)[O-])N=NC3=CC(=C(C=C3)[O-])C(=O)O.[Na+].[Na+].[Na+]	C23H18N5Na3O12S2	Industrial chemical		623.57	623.063	-2.74	4.33	3.855	0.03204	Daphnid	48h	LC50	2.943	PubChem
Sodium 2-methyl-2-[(1-oxoallyl)amino]propanesulphonate (syn. SODIUM ACRYLOYLDIMETHYLTAURATE)	5165-97-9	CC(C)(CS(=O)(=O)[O-])NC(=O)C=C.[Na+]	C7H12NNaO4S	Industrial chemical	polymer production/cosmetic production	207.25	229.038	-2.71	-2.19	-0.3118	1000000	Green Algae	96h	EC50	5760.81	ChemSpider
1-methylpiperazine	109-01-3	CN1CCNCC1	C5H12N2	Industrial chemical		100.16	100.1	-2.64	-0.59	0.4898	1000000	Green Algae	96h	EC50	2150.24	https://www.ebi.ac.uk/chebi
Trifluoroacetic acid	76-05-1	C(=O)(C(F)(F)F)O	C2HF3O2	Industrial chemical		114.02	113.993	-2.62	0.502	0.4323	97500	Green Algae	96h	EC50	4309.89	https://www.ebi.ac.uk/chebi
3,4-diaminobenzenesulphonic acid	7474-78-4	C1=CC(=C(C=C1S(=O)(=O)O)N)N	C6H8N2O3S	Industrial chemical	surfactant production	188.2	188.025	-2.51	-3	-0.7775	183000	Green Algae	96h	EC50	189000	PubChem
Amoxicillin	26787-78-0	CC1([C@@H](N2[C@H](S1)[C@@H](C2=O)NC(=O)[C@@H](C3=CC=C(C=C3)O)N)C(=O)O)C	C16H19N3O5S	Pharmaceutical	Antibiotic	365.41	365.104	-2.5	0.97	0.7091	3433	Green Algae	96h	EC50	651.854	PubChem
Trisodium 7-[[4-chloro-6-[(3-sulphonatophenyl)amino]-1,3,5-triazin-2-yl]methylamino]-4-hydroxy-3-[(2-sulphonatophenyl)azo]naphthalene-2-sulphonate	70210-21-8	CN(C1=CC2=CC(=C(C(=C2C=C1)O)N=NC3=CC=CC=C3S(=O)(=O)[O-])S(=O)(=O)[O-])C4=NC(=NC(=N4)NC5=CC(=CC=C5)S(=O)(=O)[O-])Cl.[Na+].[Na+].[Na+]	C26H17ClN7Na3O10S3	Industrial chemical	organic synthesis	722.12	786.958	-2.46	3.76	3.4138	0.0002151	Daphnid	48h	LC50	10.364	PubChem
Benzyltrimethylammonium chloride	56-93-9	C[N+](C)(C)CC1=CC=CC=C1.[Cl-]	C10H16N.Cl	Industrial chemical		151.25	185.097	-2.25	-0.47	0.578	190000	Green Algae	96h	EC50	80638.5	ChemSpider
Chlorhexidine	55-56-1	C1=CC(=CC=C1N/C(=N/C(=NCCCCCCN=C(/N=C(/NC2=CC=C(C=C2)Cl)\N)N)N)/N)Cl	C22H30Cl2N10	Personal care product	antibacterial soaps and cleansers	505.46	504.203	-2.12	4.85	0.7083	564.5	Daphnid	48h	LC50	0.842	PubChem
3-aminobenzenesulphonic acid	121-47-1	C1=CC(=CC(=C1)S(=O)(=O)O)N	C6H7NO3S	Pharmaceutical	preparation of sulfa drugs	173.19	173.015	-2.04	-2.08	-0.247	35620	Green Algae	96h	EC50	40269.6	PubChem
2-[4,5-dihydro-4-methyl-4-(1-methylethyl)-5-oxo-1H-imidazol-2-yl]-3-pyridine carboxylate (syn. Imazapyr)	81334-34-1	CC(C)C1(C(=O)NC(=N1)C2=C(C=CC=N2)C(=O)O)C	C13H15N3O3	Pesticide	herbicide	261.28	261.111	-2.03	1.57	0.4282	650.3	Green Algae	96h	EC50	181.369	https://www.ebi.ac.uk/chebi
Trichloroacetic acid	76-03-9	C(=O)(C(Cl)(Cl)Cl)O	C2HCl3O2	Industrial chemical	organic synthesis and pesticide production; peeling agent to remove wrinkles	163.39	161.904	-2	1.44	0.8914	12000	Green Algae	96h	EC50	138.067	PubChem
Disodium 7-[(4-amino-3-methoxyphenyl)azo]naphthalene-1,3-disulphonate	65151-26-0	COC1=C(C=CC(=C1)N=NC2=CC3=C(C=C(C=C3C=C2)S(=O)(=O)[O-])S(=O)(=O)[O-])N.[Na+].[Na+]	C17H13N3Na2O7S2	Industrial chemical	organic syntheis	437.44	480.999	-2	0.35	1.584	3.351	Green Algae	96h	EC50	2123.24	PubChem
Iohexol	66108-95-0	CC(=O)N(CC(CO)O)C1=C(C(=C(C(=C1I)C(=O)NCC(CO)O)I)C(=O)NCC(CO)O)I	C19H26I3N3O9	Pharmaceutical	Diagnostic agents ---> radiographic procedures	821.15	820.88	-1.95	-2.81	-2.1342	106.5	Green Algae	96h	EC50	605000	PubChem
Disodium oxybis[methylbenzenesulphonate]	73037-34-0	CC1=C(C(=CC=C1)S(=O)(=O)[O-])OC2=C(C=CC=C2S(=O)(=O)[O-])C.[Na+].[Na+]	C14H12Na2O7S2	Industrial chemical		358.38	358.018	-1.89	0.2	1.0916	3728	Green Algae	96h	EC50	21977	ChemSpider
Salbutamol (syn. Albuterol)	18559-94-9	CC(C)(C)NCC(C1=CC(=C(C=C1)O)CO)O	C13H21NO3	Pharmaceutical	Beta blocker	239.32	239.152	-1.66	0.64	0.5795	300000	Green Algae	96h	EC50	730.848	PubChem
N-(2-nitrophenyl)phosphoric triamide	874819-71-3	C1=CC=C(C(=C1)NP(=O)(N)N)[N+](=O)[O-]	C6H9N4O3P	Industrial chemical		216.14	216.041	-1.65	-1.35	0.1496	509000	Green Algae	96h	EC50	15540.1	ChemSpider
PTMS (syn. 4-aminotoluene-3-sulphonic acid)	88-44-8	CC1=CC(=C(C=C1)N)S(=O)(=O)O	C7H9NO3S	Industrial chemical	pigment	187.21	187.03	-1.53	-1.53	0.0572	10400	Green Algae	96h	EC50	18195.3	PubChem
Ioxitalamic acid	28179-44-4	CC(=O)NC1=C(C(=C(C(=C1I)C(=O)O)I)C(=O)NCCO)I	C12H11I3N2O5	Pharmaceutical	drug as an iodinated contrast medium for X-ray imaging	643.95	643.78	-1.47	0.5	-0.2556	31.14	Green Algae	96h	EC50	2458.94	PubChem
1-(pyrimidin-5-ylmethyl)-3-[3-(trifluoromethyl)phenyl]pyrido[1,2-a]pyrimidin-1-ium-3-ide-2,4-dione (syn. Triflumezopyrim)	1263133-33-0	C1=CC2=[N+](C(=C(C(=O)N2C=C1)C3=CC(=CC=C3)C(F)(F)F)[O-])CC4=CN=CN=C4	C20H13F3N4O2	Pesticide	insecticide	400.36	398.099	-1.45	-1.31	0.1401	1958	Green Algae	96h	EC50	27163.3	ChemSpider
Merbromin	129-16-8	C1=CC=C(C(=C1)C2=C3C=C(C(=O)C=C3OC4=C(C(=C(C=C24)Br)[O-])[Hg])Br)C(=O)[O-].O.[Na+].[Na+]	C20H9Br2HgNa2O6	Pharmaceutical	antibacterial and antiseptic agent	689.69	688.852	-1.37	4.43	3.6436	0.001995	Mysid	96h	LC50	0.68	PubChem
7-amino-4-hydroxynaphthalene-2-sulphonic acid	87-02-5	C1=CC2=C(C=C(C=C2C=C1N)S(=O)(=O)O)O	C10H9NO4S	Industrial chemical	dyes, pigment production	239.25	239.025	-1.34	-1.39	0.3231	15700	Green Algae	96h	EC50	18351.6	PubChem
6-amino-4-hydroxynaphthalene-2-sulphonic acid	90-51-7	C1=CC(=CC2=C(C=C(C=C21)S(=O)(=O)O)O)N	C10H9NO4S	Industrial chemical		239.25	239.025	-1.34	-1.39	0.3231	15700	Green Algae	96h	EC50	18351.6	ChemSpider
Disodium [μ-[[7,7'-iminobis[4-hydroxy-3-[[2-hydroxy-5-sulphamoylphenyl]azo]naphthalene-2-sulphonato]](6-)]]dicuprate(2-)	6798-03-04	C1=CC2=C(C(=C(C=C2C=C1NC3=CC4=CC(=C(C(=C4C=C3)[O-])N=NC5=C(C=CC(=C5)S(=O)(=O)N)[O-])S(=O)(=O)[O-])S(=O)(=O)[O-])N=NC6=C(C=CC(=C6)S(=O)(=O)N)[O-])[O-].[Na+].[Na+].[Cu+2].[Cu+2]	C32H19Cu2N7Na2O14S4	Industrial chemical		859.83	859.034	-1.25	3.41	4.6636	3.97e-06	Daphnid	48h	LC50	24.845	PubChem
Disodium 4,4'-diamino-9,9',10,10'-tetrahydro-9,9',10,10'-tetraoxo[1,1'-bianthracene]-3,3'-disulphonate	6022-22-6	C1=CC=C2C(=C1)C(=O)C3=C(C2=O)C(=C(C=C3C4=CC(=C(C5=C4C(=O)C6=CC=CC=C6C5=O)N)S(=O)(=O)[O-])S(=O)(=O)[O-])N.[Na+].[Na+]	C28H14N2Na2O10S2	Industrial chemical		604.57	604.025	-1.24	2.72	3.2862	0.000553	Green Algae	96h	EC50	66.632	PubChem
Trifluoromethanesulphonic acid	1493-13-6	C(F)(F)(F)S(=O)(=O)O	CF3SO3H	Industrial chemical	catalyst, solvent for ESR, acid titrant, and with TFA in peptide synthesis	150.07	149.96	-1.23	-0.49	0.6541	198000	Green Algae	96h	EC50	27460.1	https://www.ebi.ac.uk/chebi
Perhydro-1,3,5-trinitro-1,3,5-triazine (syn. Cyclonite)	121-82-4	C1N(CN(CN1[N+](=O)[O-])[N+](=O)[O-])[N+](=O)[O-]	C3H6N6O6	Industrial chemical	Propellants and blowing agents, personal care products	222.12	222.035	-1.16	0.68	1.7138	6062	Green Algae	96h	EC50	637.341	PubChem
2,2'-iminobis[4,6-diamino-1,3,5-triazine] (syn. Melam)	3576-88-3	C1(=NC(=NC(=N1)NC2=NC(=NC(=N2)N)N)N)N	C6H9N11	Industrial chemical	melamine production	235.21	235.104	-1.09	0.38	0.8442	13620	Green Algae	96h	EC50	1088.18	PubChem
5-aminonaphthalene-2-sulphonic acid	119-79-9	C1=CC2=C(C=CC(=C2)S(=O)(=O)O)C(=C1)N	C10H9NO3S	Industrial chemical		223.25	223.03	-1.04	-0.91	0.4218	1965	Green Algae	96h	EC50	7965.64	PubChem
2-amino-4,6-dinitrophenol	96-91-3	C1=C(C=C(C(=C1N)O)[N+](=O)[O-])[N+](=O)[O-]	C6H5N3O5	Personal care product	Dressing Hair	199.12	199.023	-1.03	0.81	2.0229	7100	Green Algae	96h	EC50	461.852	PubChem
Disodium 4-[4-[[5-[(2-bromo-1-oxoallyl)amino]-2-sulphonatophenyl]azo]-4,5-dihydro-3-methyl-5-oxo-1H-pyrazol-1-yl]-2,5-dichlorobenzenesulphonate	70247-70-0	CC1=NN(C(=O)C1N=NC2=C(C=CC(=C2)NC(=O)C(=C)Br)S(=O)(=O)[O-])C3=CC(=C(C=C3Cl)S(=O)(=O)[O-])Cl.[Na+].[Na+]	C19H12BrCl2N5Na2O8S2	Industrial chemical	Textiles (Printing, Dyeing, or Finishing)	655.28	696.848	-1.02	1.59	2.1848	0.0113	Green Algae	96h	EC50	438.491	ChemSpider
Cyanoguanidine	461-58-5	C(#N)N=C(N)N	NH2(NH)CNHCN	Industrial chemical	plasticizer (starch adhesives), fertilizer additive, dye-stuffs and explosives	84.08	84.0435	-0.98	-1.34	0.5325	1000000	Green Algae	96h	EC50	5968.77	https://www.ebi.ac.uk/chebi
4,4'-methylenebis(N-sec-butylcyclohexanamine); cyclohexanamine,4,4’-methylenebis[N-(1methylpropyl)	154279-60-4	CCC(C)NC1CCC(CC1)CC2CCC(CC2)NC(C)CC	C21H42N2	Industrial chemical	Plastics Material and Resin Manufacturing	322.58	322.335	-0.98	7	4.0383	0.09759	Daphnid	48h	LC50	0.008	ChemSpider
Disodium 6-hydroxy-5-[(2-methoxy-4-sulphonato-m-tolyl)azo]naphthalene-2-sulphonate	25956-17-6	CC1=CC(=C(C=C1S(=O)(=O)[O-])OC)N=NC2=C(C=CC3=C2C=CC(=C3)S(=O)(=O)[O-])O.[Na+].[Na+]	C18H14N2Na2O8S2	Industrial chemical	dye	452.46	495.999	-0.97	2.03	2.7018	37.35	Green Algae	96h	EC50	149.94	ChemSpider
4-[[(2-aminophenyl)methyl]amino]cyclohexyl acetate	93839-71-5	CC(=O)OC1CCC(CC1)NCC2=CC=CC=C2N	C15H22N2O2	Industrial chemical		262.35	262.168	-0.93	2.35	1.7584	2004	Green Algae	96h	EC50	51.776	ChemSpider
sodium trifluoromethanesulfinate	2926-29-6	C(F)(F)(F)S(=O)[O-].[Na+]	CF3NaO2S	Industrial chemical		134.07	133.965	-0.87	-0.49	0.6541	232000	Fish	96h	LC50	18900	PubChem
2-amino-4,5-dichlorobenzenesulfonic acid	6331-96-0	C1=C(C(=CC(=C1Cl)Cl)S(=O)(=O)O)N	C6H5Cl2NO3S	Industrial chemical		242.08	240.937	-0.84	-0.79	0.4665	1244	Green Algae	96h	EC50	7213.88	PubChem
Phthalylsulfathiazole	85-73-4	C1=CC=C(C(=C1)C(=O)NC2=CC=C(C=C2)S(=O)(=O)NC3=NC=CS3)C(=O)O	C17H13N3O5S2	Pharmaceutical	Antimicrobial drug	402.42	403.03	-0.83	2.58	1.4934	18.6	Green Algae	96h	EC50	55.662	PubChem
4-nitrotoluene-2-sulphonic acid	121-03-9	CC1=C(C=C(C=C1)[N+](=O)[O-])S(=O)(=O)O	C7H7NO5S	Industrial chemical	Intermediate	217.2	217.004	-0.77	-0.8	0.7017	70000	Green Algae	96h	EC50	65450.8	ChemSpider
STI571 F8 (syn. N-(3-Guanidino-4-methyl-phenyl)-4-(4-methyl-piperazin-1-ylmethyl)-benzamide, dihydrochloride)	581076-65-5	CC1=C(C=C(C=C1)NC(=O)C2=CC=C(C=C2)CN3CCN(CC3)C)N=C(N)N	C21H28N6O	Industrial chemical		380.5	380.232	-0.73	1.22	1.1531	363.3	Mysid (SW)	96h	LC50	17.6777	PubChem
2,2'-dimorpholinyldiethyl ether (syn. Dimorpholinodiethyl ether; DMEE)	6425-39-4	C1COCCN1CCOCCN2CCOCC2	C12H24N2O3	Industrial chemical	blowing agent in the production of flexible, molded, and moisture-cured foams and coatings	244.34	244.179	-0.71	-1.13	-0.202	1000000	Green Algae	96h	EC50	16656.9	PubChem
3,5-diacetamido-2,4,6-triiodobenzoic acid (syn. Amidotrizoic acid or diatrozic acid)	117-96-4	CC(=O)NC1=C(C(=C(C(=C1I)C(=O)O)I)NC(=O)C)I	C11H9I3N2O4	Pharmaceutical	Diagnostic agent	613.92	613.77	-0.62	1.37	0.8627	8.885	Green Algae	96h	EC50	586.424	PubChem
(2β,3α,5α,16β,17β)-17-Acetoxy-3-hydroxy-2-(4-morpholinyl)-16-(1-pyrrolidinyl)androstane; Rocuronium EP Impurity A	119302-24-8	CC(=O)O[C@H]1[C@H](C[C@@H]2[C@@]1(CC[C@H]3[C@H]2CC[C@@H]4[C@@]3(C[C@@H]([C@H](C4)O)N5CCOCC5)C)C)N6CCCC6	C29H48N2O4	Industrial chemical	intermediate for synthesis of the neuromuscular blocking agent rocuronium bromide	488.72	488.361	-0.6	3.33	1.3971	12.32	Daphnid	48h	LC50	16.442	ChemSpider
Melamine	108-78-1	C1(=NC(=NC(=N1)N)N)N	C3H6N6	Industrial chemical	resin production	126.12	126.065	-0.59	-0.38	0.0002	1000000	Green Algae	96h	EC50	1951.51	PubChem
3-[(E)-2-[1-({4-[(2E)-2-[2-(5-carboxy-2-chlorophenyl)hydrazin-1-ylidene]-3-oxobutanamido]-2,5-dimethylphenyl}carbamoyl)-2-oxopropylidene]hydrazin-1-yl]-4-chlorobenzoic acid	74351-78-3	CC1=CC(=C(C=C1NC(=O)C(C(=O)C)N=NC2=C(C=CC(=C2)C(=O)O)Cl)C)NC(=O)C(C(=O)C)N=NC3=C(C=CC(=C3)C(=O)O)Cl	C30H26Cl2N6O8	Industrial chemical		669.48	668.119	-0.56	5.02	4.1349	0.00107	Daphnid	48h	LC50	0.802	https://echa.europa.eu/
4-methylthiosemicarbazide	6610-29-3	CNC(=S)NN	C2H7N3S	Industrial chemical		105.16	105.036	-0.55	-1.21	0.5345	605000	Green Algae	96h	EC50	6066.05	PubChem
thiourea; thiocarbamide	62-56-6	C(=S)(N)N	CH4N2S	Pharmaceutical	antibacterial drug	76.12	76.0095	-0.47	-1.31	0.6281	554000	Green Algae	96h	EC50	5171.66	ChemSpider
5,5-dimethylhydantoin	77-71-4	CC1(C(=O)NC(=O)N1)C	C5H8N2O2	Pharmaceutical	anticonvulsant	128.13	128.059	-0.45	-0.27	0.6238	11800	Green Algae	96h	EC50	1664.58	PubChem
1,2,4-triazole	288-88-0	C1=NC=NN1	C2H3N3	Industrial chemical	intermediate in organic synthesis	69.07	69.0326	-0.41	-0.76	0.6772	424000	Green Algae	96h	EC50	1957.7	PubChem
Trisodium 5-[[4-chloro-6-(ethylphenylamino)-1,3,5-triazin-2-yl]amino]-4-hydroxy-3-[(4-methyl-2-sulphonatophenyl)azo]naphthalene-2,7-disulphonate	73816-74-7	CCN(C1=CC=CC=C1)C2=NC(=NC(=N2)NC3=C4C(=CC(=C3)S(=O)(=O)[O-])C=C(C(=C4O)N=NC5=C(C=C(C=C5)C)S(=O)(=O)[O-])S(=O)(=O)[O-])Cl.[Na+].[Na+].[Na+]	C28H21ClN7Na3O10S3	Industrial chemical		750.18	749.043	-0.4	4.8	3.9891	1.81e-05	Mysid	96h	LC50	2.69	ChemSpider
2,4-dinitrophenol	51-28-5	C1=CC(=C(C=C1[N+](=O)[O-])[N+](=O)[O-])O	C6H4N2O5	Pesticide	Herbicide	184.11	184.012	-0.37	1.73	2.4538	1971	Green Algae	96h	EC50	99.016	ChemSpider
4-amino-2,5-dimethoxy-N-methylbenzenesulphonamide	49701-24-8	CNS(=O)(=O)C1=C(C=C(C(=C1)OC)N)OC	C9H14N2O4S	Industrial chemical		246.28	246.067	-0.34	0.08	1.1992	21200	Green Algae	96h	EC50	1822.49	ChemSpider
Carboxymethyldimethyl-3-[[(3,3,4,4,5,5,6,6,7,7,8,8,8-tridecafluorooctyl)sulphonyl]amino]propylammonium hydroxide	34455-29-3	C[N+](C)(CCCNS(=O)(=O)CCC(C(C(C(C(C(F)(F)F)(F)F)(F)F)(F)F)(F)F)(F)F)CC(=O)[O-]	C15H19F13N2O4S	PFAS	Amphoteric fluorinated surfactant	572.38	570.086	-0.27	2.9	1.8123	2	Daphnid	48h	LC50	44.677	ChemSpider
Olmesartan (syn. 4-(2-hydroxypropan-2-yl)-2-propyl-1-{[2'-(1H-tetrazol-5-yl)biphenyl-4-yl]methyl}-1H-imidazole-5-carboxylic acid)	144689-24-7	CCCC1=NC(=C(N1CC2=CC=C(C=C2)C3=CC=CC=C3C4=NNN=N4)C(=O)O)C(C)(C)O	C24H26N6O3	Pharmaceutical	Angiotensin II Type 1 Receptor Blockers; Antihypertensive Agents	446.51	446.207	-0.24	3.63	2.2235	4.018	Green Algae	96h	EC50	2.376	PubChem
1,4-dioxane	123-91-1	C1COCCO1	C4H8O2	Industrial chemical	as solvent for resins, oils, waxes, some dyes	88.11	88.0524	-0.09	-0.32	0.5946	214000	Green Algae	96h	EC50	1235.03	https://www.ebi.ac.uk/chebi
Bis(2-(2-methoxyethoxy)ethyl) ether; (syn. Tetraglyme)	143-24-8	COCCOCCOCCOCCOC	C10H22O5	Industrial chemical	as solvent, brake fluids, fuel injector cleaners	222.28	222.147	-0.06	-1.03	-0.0976	254000	Green Algae	96h	EC50	9673.63	ChemSpider
N-(4-{[3-(dimethylamino)propyl]sulfamoyl}phenyl)-2-[(2-methoxy-4-nitrophenyl)diazenyl]-3-oxobutanamide	1065519-44-9	CC(=O)C(C(=O)NC1=CC=C(C=C1)S(=O)(=O)NCCCN(C)C)N=NC2=C(C=C(C=C2)[N+](=O)[O-])OC	C22H28N6O7S	Industrial chemical		520.56	520.174	-0.06	3.2	3.6456	0.3586	Daphnid	48h	LC50	22.508	ChemSpider
2-{2-chloro-4-(methylsulfonyl)-3-[(tetrahydrofuran-2-ylmethoxy)methyl]benzoyl}cyclohexane-1,3-dione (syn. Tefuryltrione)	473278-76-1	CS(=O)(=O)C1=C(C(=C(C=C1)C(=O)C2C(=O)CCCC2=O)Cl)COCC3CCCO3	C20H23ClO7S	Pesticide	herbicide	442.91	442.085	-0.05	2.62	3.1168	9.623	Green Algae	96h	EC50	57.598	https://www.ebi.ac.uk/chebi
Acetoguanamine (syn. 6-methyl-1,3,5-triazine-2,4-diyldiamine)	542-02-9	CC1=NC(=NC(=N1)N)N	C4H7N5	Industrial chemical	melamine production	125.13	125.07	0	0.23	0.8852	61600	Green Algae	96h	EC50	735.033	PubChem
Dibutyl hydrogen phosphate (Dibutyl phosphate)	107-66-4	CCCCOP(=O)(O)OCCCC	C8H19PO4	Industrial chemical		210.21	210.102	0.01	2.29	2.2951	430.1	Green Algae	96h	EC50	46.0873	PubChem
1,3-dioxolane	646-06-0	C1COCO1	C3H6O2	Industrial chemical		74.08	74.0367	0.02	-0.31	0.5392	277000	Green Algae	96h	EC50	1017.92	https://www.ebi.ac.uk/chebi
Bis(2-methoxyethyl) ether (syn. Diglyme)	111-96-6	COCCOCCOC	C6H14O3	Industrial chemical	solvent and chemical intermediate	134.18	134.094	0.03	-0.48	0.4542	180000	Green Algae	96h	EC50	2434.89	PubChem
Sulfadiazine	68-35-9	C1=CN=C(N=C1)NS(=O)(=O)C2=CC=C(C=C2)N	C10H10N4O2S	Pharmaceutical	Antimicrobial drug	250.28	250.052	0.13	-0.34	1.392	28140	Daphnid	48h	LC50	1.884	PubChem
Ammonium undecafluorohexanoate	21615-47-4	C(=O)(C(C(C(C(C(F)(F)F)(F)F)(F)F)(F)F)(F)F)O.N	C6H4F11NO2	PFAS		314.06	331.007	0.18	3.48	2.081	27.12	Mysid	96h	LC50	42.348	ChemSpider
1,1,2,2,3,3,4,4,4-nonafluorobutane-1-sulphonic acid (syn. Perfluorobutanesulfonic acid, PFBS)	375-73-5	C(C(C(F)(F)S(=O)(=O)O)(F)F)(C(F)(F)F)(F)F	C4F9SO3H	PFAS		300.1	299.95	0.25	1.82	1.932	344	Green Algae	96h	EC50	1395.16	PubChem
tetraethylazanium nonafluorobutane-1-sulfonate	25628-08-4	CC[N+](CC)(CC)C(C)OS(=O)(=O)C(C(C(C(F)(F)F)(F)F)(F)F)(F)F	C12H19F9NO3S+	PFAS		429.34	428.094	0.25	4.22	3.334	0.503	Daphnid	48h	LC50	2.509	ChemSpider
m-phenylenediamine	108-45-2	C1=CC(=CC(=C1)N)N	C6H8N2	Industrial chemical	polymer production	108.14	108.069	0.3	-0.39	0.699	211100	Green Algae	96h	EC50	1698.06	PubChem
o-phenylenediamine	95-54-5	C1=CC=C(C(=C1)N)N	C6H8N2	Industrial chemical	dyes, photography, organic synthesis	108.14	108.069	0.31	0.16	0.965	82150	Green Algae	96h	EC50	706.712	PubChem
Sulisobenzone	4065-45-6	COC1=C(C=C(C(=C1)O)C(=O)C2=CC=CC=C2)S(=O)(=O)O	C14H12O6S	Personal care product		308.31	308.035	0.32	0.37	1.548	20290	Green Algae	96h	EC50	1446.72	PubChem
Candesartan (syn. 2-ethoxy-1-{[2'-(1H-tetrazol-5-yl)biphenyl-4-yl]methyl}-1H-benzimidazole-7-carboxylic acid)	139481-59-7	CCOC1=NC2=CC=CC(=C2N1CC3=CC=C(C=C3)C4=CC=CC=C4C5=NNN=N5)C(=O)O	C24H20N6O3	Pharmaceutical	angiotensin II receptor blocker, anti-hypertention drug	440.46	440.16	0.37	4.79	3.333	0.138	Daphnid	48h	LC50	0.827	PubChem
Sulfadimidine	57-68-1	CC1=CC(=NC(=N1)NS(=O)(=O)C2=CC=C(C=C2)N)C	C12H14N4O2S	Pharmaceutical	Veterinary drug, antimicrobial agent	278.33	278.084	0.39	0.76	1.547	11270	Green Algae	96h	EC50	701.35	PubChem
2,2,2-trifluoroethanol	75-89-8	C(C(F)(F)F)O	C2H3F3O	Industrial chemical	organic synthesis (anesthetics, pharmaceuticals, and agrochemicals), as a cleaning solvent in polymerizations	100.04	100.014	0.44	0.27	0.74	168900	Green Algae	96h	EC50	543.836	PubChem
Sodium 2,2,2-trifluoroethanolate	420-87-1	C(C(F)(F)F)[O-].[Na+]	C2H2F3NaO	Industrial chemical		100.04	121.996	0.44	0.27	0.74	168900	Green Algae	96h	EC50	543.836	PubChem
Ammonium 2,3,3,3-tetrafluoro-2-(heptafluoropropoxy)propanoate (syn. Ammonium perfluoro(2-methyl-3-oxahexanoate; HPFODA))	62037-80-3	C(=O)(C(C(F)(F)F)(OC(C(C(F)(F)F)(F)F)(F)F)F)[O-].[NH4+]	C6H4F11NO3	PFAS		330.06	329.975	0.47	3.36	1.924	27.2	Mysid	96h	LC50	60.585	PubChem
1-vinylimidazole	1072-63-5	C=CN1C=CN=C1	C5H6N2	Industrial chemical	Intermediate in organic synthesis	94.12	94.053	0.54	0.96	1.855	18370	Green Algae	96h	EC50	171.412	PubChem
2-methylpropan-2-ol	75-65-0	CC(C)(C)O	C4H10O	Industrial chemical		74.12	74.073	0.54	0.73	0.707	217000	Green Algae	96h	EC50	194.994	ChemSpider
4,4'-bis[(4,6-bis{[3-(diethylamino)propyl]amino}-1,3,5-triazin-2-yl)amino]-1,1'-bianthracene-9,9',10,10'-tetrone	157367-45-8	CCN(CC)CCCNC1=NC(=NC(=N1)NC2=C3C(=C(C=C2)C4=C5C(=C(C=C4)NC6=NC(=NC(=N6)NCCCN(CC)CC)NCCCN(CC)CC)C(=O)C7=CC=CC=C7C5=O)C(=O)C8=CC=CC=C8C3=O)NCCCN(CC)CC	C62H82N16O4	Industrial chemical	coating products and inks and toners; cooling liquids in refrigerators, oil-based electric heaters	1115.45	1114.67	0.55	14.71	9.322	0	Fish	96h	LC50	0	https://echa.europa.eu/
Erythromycin	114-07-8	CC[C@@H]1[C@@]([C@@H]([C@H](C(=O)[C@@H](C[C@@]([C@@H]([C@H]([C@@H]([C@H](C(=O)O1)C)O[C@H]2C[C@@]([C@H]([C@@H](O2)C)O)(C)OC)C)O[C@H]3[C@@H]([C@H](C[C@H](O3)C)N(C)C)O)(C)O)C)C)O)(C)O	C37H67NO13	Pharmaceutical	Antibiotic	733.95	733.461	0.6	2.48	1.406	0.517	Green Algae	96h	EC50	118.983	PubChem
(5-hydroxy-1,3-dimethyl-1H-pyrazol-4-yl)[2-(methylsulfonyl)-4-(trifluoromethyl)phenyl]methanone (syn. Pyrasulfotole)	365400-11-9	CC1=C(C(=O)N(N1)C)C(=O)C2=C(C=C(C=C2)C(F)(F)F)S(=O)(=O)C	C14H13F3N2O4S	Pesticide	herbicide	362.33	362.055	0.6	0.37	1.302	2496	Green Algae	96h	EC50	1678.39	https://www.ebi.ac.uk/chebi
Ammonium difluoro[1,1,2,2-tetrafluoro-2-(pentafluoroethoxy)ethoxy]acetate	908020-52-0	C(=O)(C(OC(C(OC(C(F)(F)F)(F)F)(F)F)(F)F)(F)F)[O-].[NH4+]	C6H4F11NO4	PFAS		346.05	362.996	0.68	4.05	2.215	5.611	Mysid	96h	LC50	9.584	PubChem
Allyl 2,3-epoxypropyl ether (syn. Allyl glycidyl ether)	106-92-3	C=CCOCC1CO1	C6H10O2	Industrial chemical		114.142	114.068	0.7	0.45	0.993	43260	Green Algae	96h	EC50	467.238	ChemSpider
2-hydroxy-N,N,N-trimethyl-3-[(3,3,4,4,5,5,6,6,7,7,8,8,8-tridecafluorooctyl)thio]propan-1-aminium chloride (syn. 6:2 Fluorotelomer thiohydroxy ammonium chloride)	88992-45-4	C[N+](C)(C)CC(CSCCC(C(C(C(C(C(F)(F)F)(F)F)(F)F)(F)F)(F)F)(F)F)O.[Cl-]	C14H19ClF13NOS	PFAS		497.36	531.067	0.81	3.64	2.44	0.581	Mysid	96h	LC50	4.289	ChemSpider
4-aminophenol	123-30-8	C1=CC(=CC=C1N)O	C6H7NO	Industrial chemical	production of photographic developer	109.13	109.053	0.83	0.24	1.093	101000	Green Algae	96h	EC50	621.997	PubChem
1,2,3,6-tetrahydromethyl-3,6-methanophthalic anhydride	25134-21-8	C[C@@]12[C@H]3C[C@@H]([C@@H]1C(=O)OC2=O)C=C3	C10H10O3	Industrial chemical		178.19	178.063	0.85	2.39	1.789	506.2	Green Algae	96h	EC50	32.9885	ChemSpider
[2,2-dimethyl-3-(morpholin-4-yl)propylidene][6-({2-methyl-2-[(morpholin-4-yl)methyl]propylidene}amino)hexyl]amine (syn. N1,N6-Bis[2,2-dimethyl-3-(4-morpholinyl)propylidene]-1,6-hexanediamine)	1217271-49-2	CC(C)(CN1CCOCC1)C=NCCCCCCN=CC(C)(C)CN2CCOCC2	C24H46N4O2	Industrial chemical		422.66	422.362	0.85	2.95	2.245	6.642	Daphnid	48h	LC50	29.941	https://echa.europa.eu/
Cyanuric acid	108-80-5	C1(=O)NC(=O)NC(=O)N1	C3H3N3O3	Pesticide	Herbicide	129.08	129.017	0.86	1.95	1.983	1994	Green Algae	96h	EC50	48.375	PubChem
Hydrogen [4-[4-(diethylamino)-2',4'-disulphonatobenzhydrylidene]cyclohexa-2,5-dien-1-ylidene]diethylammonium, sodium salt (syn. Sulfan Blue)	129-17-9	CCN(CC)C1=CC=C(C=C1)C(=C2C=CC(=[N+](CC)CC)C=C2)C3=C(C=C(C=C3)S(=O)(=O)[O-])S(=O)(=O)[O-].[Na+]	C27H31N2NaO6S2	Industrial chemical	dye	546.7	566.152	0.88	0.86	1.336	0.6598	Green Algae	96h	EC50	11690.4	ChemSpider
amicarbazone (syn. 4-amino-N-(1,1-dimethylethyl)-4,5-dihydro-3-(1-methylethyl)-5-oxo-1H-1,2,4-triazole-1-carboxamide)	129909-90-6	CC(C)C1=NN(C(=O)N1N)C(=O)NC(C)(C)C	C10H19N5O2	Pesticide	herbicide	241.3	241.154	0.96	1.24	1.888	2287	Green Algae	96h	EC50	279.605	ChemSpider
4-chloro-N-cyclopentylbenzylamine (syn. N-[(4-chlorophenyl)methyl]cyclopentanamine)	66063-15-8	C1CCC(C1)NCC2=CC=C(C=C2)Cl	C12H16ClN	Pesticide	Pesticide transformation products	209.72	209.097	0.97	3.96	2.736	165.4	Daphnid	48h	LC50	2.043	PubChem
tert-butyl hydroperoxide	75-91-2	CC(C)(C)OO	C4H10O2	Industrial chemical		90.12	90.068	0.98	0.94	0.815	19700	Green Algae	96h	EC50	170.023	PubChem
tert-butyl acetate	540-88-5	CC(=O)OC(C)(C)C	C6H12O2	Industrial chemical	as solvent	116.16	116.084	0.98	1.74	1.833	3254	Green Algae	96h	EC50	61.544	PubChem
1,3-diphenylguanidine	102-06-7	C1=CC=C(C=C1)NC(=NC2=CC=CC=C2)N	C13H13N3	Industrial chemical	rubber industry	211.27	211.111	1.03	2.89	2.437	129.1	Green Algae	96h	EC50	17.648	https://www.ebi.ac.uk/chebi
thiamethoxam (ISO); 3-(2-chloro-thiazol-5-ylmethyl)-5-methyl[1,3,5]oxadiazinan-4-ylidene-N-nitroamine (syn. Thiamethoxam)	153719-23-4	CN\1COCN(/C1=N/[N+](=O)[O-])CC2=CN=C(S2)Cl	C8H10ClN5O3S	Pesticide	insecticide	291.71	291.019	1.07	0.8	0.851	17710	Green Algae	96h	EC50	689.562	ChemSpider
Chromate(2-), [2,4-dihydro-4-[(2-hydroxy-4-nitrophenyl)azo]-5-methyl-3H-pyrazol-3-onato(2-)][3-[[4,5-dihydro-3-methyl-1-(4-methylphenyl)-5-oxo-1H-pyrazol-4-yl]azo]-4-hydroxy-5-nitrobenzenesulfonato(3-)]-, disodium	75199-08-5	CC1C(=C(N=N1)O)N=NC2=C(C=C(C=C2)[N+](=O)[O-])O.CC1=CC=C(C=C1)N2C(=C(C(=N2)C)N=NC3=C(C(=CC(=C3)S(=O)(=O)O)[N+](=O)[O-])O)O.[Na+].[Na+].[Cr]	C27H24CrN10Na2O11S+2	Industrial chemical		433.4	433.069	1.1	0.5	1.971	2.604	Green Algae	96h	EC50	1635.91	PubChem
Sodium N-chlorobenzenesulphonamide (syn. Chloramine-B)	127-52-6	C1=CC=C(C=C1)S(=O)(=O)[N-]Cl.[Na+]	C6H5ClNNaO2S	Pharmaceutical	Antiseptics	191.63	212.963	1.12	0.29	1.247	27330	Green Algae	96h	EC50	1017.95	PubChem
2,5-bis-isocyanatomethyl-bicyclo[2.2.1]heptane	74091-64-8	C1CC2CC1C=C2.C(=[N-])=O.C(=[N-])=O	C9H10N2O2-2	Industrial chemical		206.25	178.074	1.14	3.81	3.306	22.74	Mysid	96h	LC50	1.12	PubChem
ethametsulfuron-methyl (ISO); methyl 2-[(4-ethoxy-6-methylamino-1,3,5-triazin-2-yl)carbamoylsulfamoyl]benzoate	97780-06-8	CCOC1=NC(=NC(=N1)NC(=O)NS(=O)(=O)C2=CC=CC=C2C(=O)OC)NC	C15H18N6O6S	Pesticide	herbicide	410.41	410.101	1.15	2.43	1.757	115.8	Green Algae	96h	EC50	71.48	PubChem
tert-butyl methyl ether	1634-04-4	CC(C)(C)OC	C5H12O	Industrial chemical	additive in unleaded gasoline to increase octane level; herbicide	88.15	88.089	1.18	1.43	1.354	19800	Green Algae	96h	EC50	76.074	PubChem
Triethyl phosphate	78-40-0	CCOP(=O)(OCC)OCC	C6H15O4P	Industrial chemical		182.16	182.071	1.18	0.87	1.471	11150	Green Algae	96h	LC50	382.359	https://www.ebi.ac.uk/chebi
Chloroethane	75-00-3	CCCl	C2H5Cl	Pharmaceutical	antipruritic drug	64.52	64.008	1.19	1.58	1.241	8218	Green Algae	96h	EC50	43.9488	https://www.ebi.ac.uk/chebi
Phenazone (syn. Antipyrine)	60-80-0	CC1=CC(=O)N(N1C)C2=CC=CC=C2	C11H12N2O	Pharmaceutical	Analgesic drug	188.23	188.095	1.22	0.59	1.066	23760	Green Algae	96h	EC50	616.695	PubChem
Bis[hydrogen [4-[4-(diethylamino)-5'-hydroxy-2',4'-disulphonatobenzhydrylidene]cyclohexa-2,5-dien-1-ylidene]diethylammonium], calcium salt (syn. Acid blue 3)	3536-49-0	CCN(CC)C1=CC=C(C=C1)C(=C2C=CC(=[N+](CC)CC)C=C2)C3=CC(=C(C=C3S(=O)(=O)[O-])S(=O)(=O)[O-])O.CCN(CC)C1=CC=C(C=C1)C(=C2C=CC(=[N+](CC)CC)C=C2)C3=CC(=C(C=C3S(=O)(=O)[O-])S(=O)(=O)[O-])O.[Ca+2]	C54H62CaN4O14S4	Industrial chemical	cosmetic as colorant and dye production, food additive	562.7	561.173	1.22	0.38	1.237	5.076	Green Algae	96h	EC50	86061.8	PubChem
2,2'-dimethyl-2,2'-azodipropiononitrile (syn. Azobisisobutyronitrile)	78-67-1	CC(C)(C#N)N=NC(C)(C)C#N	C8H12N4	Industrial chemical		164.21	164.106	1.27	2.87	2.749	1512	Daphnid	48h	LC50	13.643	ChemSpider
Dapsone	80-08-0	C1=CC(=CC=C1N)S(=O)(=O)C2=CC=C(C=C2)N	C12H12N2O2S	Pharmaceutical	Antibiotic	248.3	248.062	1.27	0.77	1.442	3589	Green Algae	96h	EC50	609.83	https://www.ebi.ac.uk/chebi
3,3'-sulphonyldianiline	599-61-1	C1=CC(=CC(=C1)S(=O)(=O)C2=CC=CC(=C2)N)N	C12H12N2O2S	Pharmaceutical	treatment of skin disorders	248.3	248.062	1.27	0.77	1.332	5287	Green Algae	96h	EC50	609.83	ChemSpider
Prednisolone (syn. Metacortandralone, Hydroretrocortine, Predonine)	50-24-8	C[C@]12C[C@@H]([C@H]3[C@H]([C@@H]1CC[C@@]2(C(=O)CO)O)CCC4=CC(=O)C=C[C@]34C)O	C21H28O5	Pharmaceutical	lymphoreticular neoplasms agent	360.45	360.194	1.27	1.4	1.3895	221.4	Green Algae	96h	EC50	325.889	ChemSpider
4-mesyl-2-nitrotoluene	1671-49-4	CC1=C(C=C(C=C1)S(=O)(=O)C)[N+](=O)[O-]	C8H9NO4S	Industrial chemical	Intermediate in organic synthesis	215.23	215.025	1.27	0.93	1.6825	2397	Green Algae	96h	EC50	413.019	https://echa.europa.eu/
Benzotriazole	95-14-7	C1=CC2=NNN=C2C=C1	C6H5N3	Industrial chemical	antifreezes, heating and cooling systems	119.12	119.048	1.29	1.17	1.7945	5960	Green Algae	96h	EC50	156.164	PubChem
4-fluoroaniline	371-40-4	C1=CC(=CC=C1N)F	C6H6FN	Pesticide	intermediate in herbicide and polymer production	111.12	111.048	1.29	1.28	1.5396	11200	Green Algae	96h	EC50	122.34	PubChem
Warfarin	81-81-2	CC(=O)CC(C1=CC=CC=C1)C2=C(C3=CC=CC=C3OC2=O)O	C19H16O4	Pharmaceutical	anticoagulant drug	308.34	308.105	1.29	2.23	2.1371	54.27	Green Algae	96h	EC50	73.959	PubChem
1,5-naphthylenediamine	2243-62-1	C1=CC2=C(C=CC=C2N)C(=C1)N	C10H10N2	Industrial chemical	dyes, organic synthesis	158.2	158.084	1.3	1.34	0.772	12100	Green Algae	96h	EC50	158.647	PubChem
Sodium 6-amino-4-hydroxy-5-[[2-(trifluoromethyl)phenyl]azo]naphthalene-2-sulphonate (syn. Acid red 337)	67786-14-5	C1=CC=C(C(=C1)C(F)(F)F)N=NC2=C(C=CC3=CC(=CC(=C32)O)S(=O)(=O)[O-])N.[Na+]	C17H11F3N3NaO4S	Industrial chemical	constraction and buidling materials	411.36	411.05	1.31	2.09	2.679	0.595	Green Algae	96h	EC50	122.865	PubChem
Methyl 5-methyl-4-[(oxomethylene)sulfamoyl]thiophene-3-carboxylate	897671-34-0	CC1=C(C(=CS1)C(=O)OC)S(=O)(=O)N=C=O	C8H7NO5S2	Industrial chemical		261.27	260.976	1.31	2	2.1272	402.7	Green Algae	96h	EC50	91.098	ChemSpider
sodium (4,6-dimethoxypyrimidin-2-yl)({[3-(2,2,2-trifluoroethoxy)pyridin-2-yl]sulfonyl}carbamoyl)azanide (syn. Sodium trifloxysulfuron)	199119-58-9	COC1=CC(=NC(=N1)NC(=O)[N-]S(=O)(=O)C2=C(C=CC=N2)OCC(F)(F)F)OC.[Na+]	C14H13F3N5NaO6S	Pesticide	herbicide	437.35	459.044	1.36	1.11	2.3553	203.5	Green Algae	96h	EC50	631.971	ChemSpider
Sodium [2-[(2,6-dichlorophenyl)amino]phenyl]acetate (syn. Diclofenac sodium)	15307-79-6	C1=CC=C(C(=C1)CC(=O)[O-])NC2=C(C=CC=C2Cl)Cl.[Na+]	C14H10Cl2NNaO2	Pharmaceutical	Anti-inflammatory drug	296.15	316.999	1.38	4.02	2.6071	4.518	Mysid	96h	LC50	9.10208	ChemSpider
Dinoseb	88-85-7	CCC(C)C1=C(C(=CC(=C1)[N+](=O)[O-])[N+](=O)[O-])O	C10H12N2O5	Pesticide	Herbicide	240.22	240.075	1.39	3.67	3.4993	24.41	Daphnid	48h	LC50	4.111	ChemSpider
2,2,3-trifluoro-3-[1,1,2,2,3,3-hexafluoro-3-(trifluoromethoxy)propoxy]propanoic acid	919005-14-4	C(C(C(=O)O)(F)F)(OC(C(C(OC(F)(F)F)(F)F)(F)F)(F)F)F	CF3OCF2CF2CF2OCFHCF2COOH	PFAS		378.07	377.976	1.41	3.56	1.9437	9.369	Mysid	96h	LC50	39.9388	PubChem
Chloroethylene	75-01-4	C=CCl	C2H3Cl	Industrial chemical	PVC production, packaging products, pipes, construction materials	62.5	61.9923	1.42	1.62	1.2667	7763	Green Algae	96h	EC50	39.585	PubChem
4-chloro-2,5-dimethoxyaniline	6358-64-1	COC1=CC(=C(C=C1N)OC)Cl	C8H10ClNO2	Industrial chemical		187.63	187.04	1.43	1.88	2.0552	1247	Green Algae	96h	EC50	78.644	ChemSpider
Bis(2-chloroethyl) ether	111-44-4	C(CCl)OCCCl	C4H8Cl2O	Pesticide	fungicide	143.01	141.995	1.45	1.56	1.548	6435	Green Algae	96h	EC50	100.643	ChemSpider
1,1,1,3,3,3-hexafluoropropan-2-ol (syn. Hexafluoroisopropanol; HFIP)	920-66-1	C(C(F)(F)F)(C(F)(F)F)O	C3H2F6O	Industrial chemical	PFAS, Intermediate in organic synthesis	168.04	168.001	1.45	1.11	1.4319	7770	Green Algae	96h	EC50	242.042	PubChem
Sodium 1-amino-9,10-dihydro-4-[5-[(2-hydroxyethyl)sulphamoyl]-3,4-xylidino]-9,10-dioxoanthracene-2-sulphonate (syn. Acid Blue 277)	25797-81-3	CC1=CC(=CC(=C1C)S(=O)(=O)NCCO)NC2=CC(=C(C3=C2C(=O)C4=CC=CC=C4C3=O)N)S(=O)(=O)[O-].[Na+]	C24H22N3NaO8S2	Industrial chemical	Construction and building materials	545.59	567.075	1.45	1.18	2.1626	0.02765	Green Algae	96h	EC50	698.427	PubChem
Tetrafluoroethylene	116-14-3	C(=C(F)F)(F)F	C2F4	PFAS		100.02	99.9936	1.47	1.21	1.0498	10700	Green Algae	96h	EC50	121.59	PubChem
(1S,4R,6R)-1-[(3E)-5-hydroxy-3-methylpent-3-en-1-yn-1-yl]-2,2,6-trimethylcyclohexane-1,4-diol	70905-68-9	C[C@@H]1C[C@H](CC([C@@]1(C#C/C(=C/CO)/C)O)(C)C)O	C15H24O3	Industrial chemical		252.36	252.173	1.48	2.36	1.4076	219.7	Green Algae	96h	EC50	49.078	ChemSpider
Ammonium difluoro{[2,2,4,5-tetrafluoro-5-(trifluoromethoxy)-1,3-dioxolan-4-yl]oxy}acetate	1190931-27-1	C(=O)(C(OC1(C(OC(O1)(F)F)(OC(F)(F)F)F)F)(F)F)[O-].[NH4+]	C6H4F9NO6	PFAS		340.06	356.989	1.49	2.36	1.0987	171.3	Green Algae	96h	EC50	668.328	ChemSpider
6-methoxy-m-toluidine (syn. 2-Methoxy-5-methylaniline)	120-71-8	CC1=CC(=C(C=C1)OC)N	C8H11NO	Industrial chemical	intermediate for dyes	137.18	137.084	1.5	1.7	1.9219	2810	Green Algae	96h	LC50	76.375	PubChem
dimethyl(phenyl)sulfanium nonafluorobutane-1-sulfonate	220133-51-7	C[S+](C)C1=CC=CC=C1.C(C(C(F)(F)S(=O)(=O)[O-])(F)F)(C(F)(F)F)(F)F	C12H11F9O3S2	PFAS		138.23	139.058	1.52	3.03	2.6293	219.5	Mysid	96h	LC50	6.29857	PubChem
Sodium 4-[[3-(acetylamino)phenyl]amino]-1-amino-9,10-dihydro-9,10-dioxoanthracene-2-sulphonate (syn. Acid Blue 324)	70571-81-2	CC(=O)NC1=CC=CC(=C1)NC2=CC(=C(C3=C2C(=O)C4=CC=CC=C4C3=O)N)S(=O)(=O)[O-].[Na+]	C22H16N3NaO6S	Industrial chemical	dye	451.46	473.066	1.52	1.32	2.508	0.08375	Green Algae	96h	EC50	460.433	PubChem
Hexahydro-4-methylphthalic anhydride	19438-60-9	CC1CCC2C(C1)C(=O)OC2=O	C9H12O3	Industrial chemical	Adhesives and sealant chemical, paint additives and coating	168.19	168.079	1.53	2.59	1.8991	384.5	Green Algae	96h	EC50	22.7944	PubChem
3,3,4,4,5,5,6,6,7,7,8,8,8-tridecafluorooctanesulphonic acid (6:2 PFOS)	27619-97-2	C(CS(=O)(=O)O)C(C(C(C(C(C(F)(F)F)(F)F)(F)F)(F)F)(F)F)(F)F	C6F13CH2CH2SO3H	PFAS		428.17	427.975	1.54	2.66	2.3964	10.97	Green Algae	96h	EC50	520.667	ChemSpider
Dibutyltin oxide (syn. Dibutyloxotin)	818-08-6	CCCC[Sn](=O)CCCC	C8H18OSn	Industrial chemical	catalyst in silicone and polyurethan production	248.94	250.038	1.55	5.33	4.6255	0.6727	Mysid	96h	LC50	0.0208862	PubChem
Sodium bis[4-[(4,5-dihydro-3-methyl-5-oxo-1-phenyl-1H-pyrazol-4-yl)azo]-3-hydroxy-N,N-dimethylbenzene-1-sulphonamidato(2-)]chromate(1-)	75214-69-6	CC1=NN(C(=C1N=NC2=C(C=C(C=C2)S(=O)(=O)N(C)C)O)O)C3=CC=CC=C3.CC1=NN(C(=C1N=NC2=C(C=C(C=C2)S(=O)(=O)N(C)C)O)O)C3=CC=CC=C3.[Na+].[Cr]	C36H38CrN10NaO8S2+	Industrial chemical		401.44	401.116	1.62	1.77	2.5727	129	Green Algae	96h	EC50	200.191	PubChem
Disodium 2-(2,4,5,7-tetraiodo-6-oxido-3-oxoxanthen-9-yl)benzoate (syn. Erythrosin b)	16423-68-0	C1=CC=C2C(=C1)C(=O)OC23C4=CC(=C(C(=C4OC5=C(C(=C(C=C35)I)[O-])I)I)[O-])I.[Na+].[Na+]	C20H6I4Na2O5	Industrial chemical	dye	879.856	879.619	1.7	8.02	5.6293	1.8e-07	Daphnid	48h	LC50	0.003	ChemSpider
1,4-bis({3-[2-(2-hydroxyethoxy)ethoxy]propyl}amino)-9,10-anthraquinone	123944-63-8	C1=CC=C2C(=C1)C(=O)C3=C(C=CC(=C3C2=O)NCCCOCCOCCO)NCCCOCCOCCO	C28H38N2O8	Industrial chemical	Dishwasher detergent	530.62	530.263	1.7	2.6	1.991	0.2131	Green Algae	96h	EC50	71.0126	PubChem
Ibuprofen	15687-27-1	CC(C)CC1=CC=C(C=C1)C(C)C(=O)O	C13H18O2	Pharmaceutical	analgesic and antipyretic drug	206.29	206.131	1.71	3.79	2.3517	41.05	Mysid	96h	LC50	11.666	PubChem
1-bromo-3-chloropropane	109-70-6	C(CCl)CBr	C3H6BrCl	Industrial chemical	organic synthesis	157.44	155.934	1.75	2.41	1.8916	967	Green Algae	96h	EC50	28.3587	PubChem
3-chloroaniline	108-42-9	C1=CC(=CC(=C1)Cl)N	C6H6ClN	Industrial chemical	Intermediate in herbicide and, dye, pharmaceutical production	127.57	127.019	1.75	1.72	1.9434	2331	Green Algae	96h	EC50	69.204	PubChem
4-chloroaniline	106-47-8	C1=CC(=CC=C1N)Cl	C6H6ClN	Industrial chemical	chemical intermediate for dyes, pharmaceuticals, herbicide	127.57	127.019	1.75	1.72	1.9157	2572	Green Algae	96h	EC50	69.204	PubChem
Hexahydromethylphthalic anhydride (syn. Hexahydro-1-methylphthalic anhydride)	25550-51-0	CC12CCCCC1C(=O)OC2=O	C9H12O3	Industrial chemical	polyester, alkyd resin, and plasticizer production	168.19	168.079	1.8	2.63	1.9213	358.3	Green Algae	96h	EC50	21.527	PubChem
Methyl-1H-benzotriazole	29385-43-1	CC1=CC=CC2=NNN=C12	C7H7N3	Industrial chemical	antifreezes, heating and cooling systems	133.15	133.064	1.81	1.14	1.623	9682	Green Algae	96h	EC50	72.96	PubChem
4,4'-oxydianiline	101-80-4	C1=CC(=CC=C1N)OC2=CC=C(C=C2)N	C12H12N2O	Industrial chemical	intermediate in polyimide and poly(ester-imide) resins production	200.24	200.095	1.81	2.22	1.6901	3009	Green Algae	96h	EC50	49.366	PubChem
6-phenyl-1,3,5-triazine-2,4-diyldiamine (syn. Benzoguanamine)	91-76-9	C1=CC=C(C=C1)C2=NC(=NC(=N2)N)N	C9H9N5	Industrial chemical	manufacturing of melamine resins	187.21	187.086	1.84	1.44	1.5102	3500	Green Algae	96h	EC50	158.143	https://www.ebi.ac.uk/chebi
1,1-dichloroethylene (syn. Vinylidene chloride)	75-35-4	C=C(Cl)Cl	C2H2Cl2	Industrial chemical	intermediate for organic chemical synthesis	96.94	95.9533	1.86	2.12	1.8482	1810	Green Algae	96h	EC50	28.016	https://www.ebi.ac.uk/chebi
2-chlorobuta-1,3-diene (syn. Chloroprene)	126-99-8	C=CC(=C)Cl	C4H5Cl	Industrial chemical		88.54	88.0079	1.87	2.53	2.1954	875	Green Algae	96h	EC50	13.317	PubChem
1,2-dibromoethane	106-93-4	C(CBr)Br	C2H4Br2	Pesticide	Herbicide	187.86	185.868	1.87	2.01	1.7007	1067	Green Algae	96h	EC50	64.1803	ChemSpider
3-(4-methyl-1H-imidazol-1-yl)-5-(trifluoromethyl)aniline	641571-11-1	CC1=CN(C=N1)C2=CC(=CC(=C2)N)C(F)(F)F	C11H10F3N3	Industrial chemical		241.22	241.083	1.89	2.42	2.6405	228.6	Green Algae	96h	EC50	43.194	ChemSpider
Tetrahydromethylphthalic anhydride (syn. 3a-methyl-5,6-dihydro-4H-isobenzofuran-1,3-dione)	11070-44-3	CC12CCCC=C1C(=O)OC2=O	C9H10O3	Industrial chemical		164.16	166.063	1.89	2.33	1.7553	675.3	Green Algae	96h	EC50	33.9084	ChemSpider
Potassium 2-(3-trifluoromethoxy-1,1,2,2,3,3-hexafluoropropoxy)-2,3,3,3-tetrafluoropropionate (syn. 2,3,3,3-tetrafluoro-2-[1,1,2,2,3,3-hexafluoro-3-(trifluoromethoxy)propoxy]propanoic acid)	-	C(F)(F)(C(F)(F)C(F)(F)OC(F)(C(=O)O)C(F)(F)F)OC(F)(F)F	C7HF13O4	PFAS		396.06	395.967	1.9	4.17	2.2811	2.197	Mysid	96h	LC50	7.918	PubChem
Disodium [3-[(4,5-dihydro-3-methyl-5-oxo-1-phenyl-1H-pyrazol-4-yl)azo]-4-hydroxy-5-nitrobenzenesulphonato(3-)][2-[(2-hydroxybenzylidene)amino]-4-nitrophenolato(2-)-N2,O1,O2]chromate(2-)	83733-23-7	CC1=NN(C(=O)[C-]1N=NC2=C(C(=CC(=C2)S(=O)(=O)O)[N+](=O)[O-])O)C3=CC=CC=C3.C1=CC=C(C(=C1)C=NC2=C(C=CC(=C2)[N+](=O)[O-])O)O.[Na+].[Na+].[Cr]	C29H22CrN7Na2O11S+	Industrial chemical		419.37	419.053	2.7	2.01	2.8285	0.1656	Green Algae	96h	EC50	143.936	ChemSpider
Ethyl 2-(4-chloro-6-methoxypyrimidin-2-ylcarbamoylsulfamoyl)benzoate (syn. Chlorimuron ethyl)	90982-32-4	CCOC(=O)C1=CC=CC=C1S(=O)(=O)NC(=O)NC2=NC(=CC(=N2)Cl)OC	C15H15ClN4O6S	Pesticide	herbicide	414.82	414.04	1.93	2.29	3.2688	3.765	Green Algae	96h	EC50	90.628	PubChem
Fluocortolone	152-97-6	C[C@@H]1C[C@H]2[C@@H]3C[C@@H](C4=CC(=O)C=C[C@@]4([C@H]3[C@H](C[C@@]2([C@H]1C(=O)CO)C)O)C)F	C22H29FO4	Pharmaceutical	treatment of hemorrhoids	376.47	376.205	1.97	2.06	1.6329	74.82	Green Algae	96h	EC50	119.371	PubChem
Afidopyropen (syn. [(3S,4R,4aR,6S,6aS,12R,12aS,12bS)-3-(cyclopropanecarbonyloxy)-6,12-dihydroxy-4,6a,12btrimethyl-11-oxo-9-(pyridin-3-yl)-1,2,3,4,4a,5,6,6a,12a,12b-decahydro-11H,12Hbenzo[f]pyrano[4,3-b]chromen-4-yl]methylcyclopropanecarboxylate)	915972-17-7	C[C@]12CC[C@@H]([C@@]([C@@H]1C[C@@H]([C@@]3([C@@H]2[C@H](C4=C(O3)C=C(OC4=O)C5=CN=CC=C5)O)C)O)(C)COC(=O)C6CC6)OC(=O)C7CC7	C33H39NO9	Pesticide	insecticide	593.68	593.262	2.02	2.3	1.329	1.931	Green Algae	96h	EC50	128.449	PubChem
[2-[[2-cyano-3-[4-(diethylamino)phenyl]-1-oxoallyl]oxy]ethyl][3-[[2-cyano-3-[4-(diethylamino)phenyl]-1-oxoallyl]oxy]propyl]dimethylammonium chloride	78181-99-4	CCN(CC)C1=CC=C(C=C1)/C=C(\C#N)/C(=O)OCCC[N+](C)(C)CCOC(=O)/C(=C/C2=CC=C(C=C2)N(CC)CC)/C#N.[Cl-]	C35H46ClN5O4	Industrial chemical		601.8	635.324	2.02	6.31	4.851	0.000349	Daphnid	48h	LC50	0.057	ChemSpider
3-amino-4-methoxybenzanilide	120-35-4	COC1=C(C=C(C=C1)C(=O)NC2=CC=CC=C2)N	C14H14N2O2	Industrial chemical	Intermediate in organic synthesis	242.28	242.106	2.08	1.86	1.7373	668.1	Green Algae	96h	EC50	104.591	ChemSpider
N-(4-Methyl-3-nitro-phenyl)-4-(4-methyl-piperazin-1-ylmethyl)-benzamide	581076-60-0	CC1=C(C=C(C=C1)NC(=O)C2=CC=C(C=C2)CN3CCN(CC3)C)[N+](=O)[O-]	C20H24N4O3	Industrial chemical	organic synthesis	368.44	368.185	2.09	3.12	2.4883	4.213	Daphnid	48h	LC50	18.758	ChemSpider
Tetrasodium [3-[[8-[(4-amino-6-chloro-1,3,5-triazin-2-yl)amino]-1-hydroxy-3,6-disulpho-2-naphthyl]azo]-4-hydroxynaphthalene-1,5-disulphonato(6-)]cuprate(4-)	14692-76-3	C1=CC2=C(C=C(C(=C2C(=C1)S(=O)(=O)[O-])[O-])N=NC3=C(C4=C(C=C(C=C4C=C3S(=O)(=O)[O-])S(=O)(=O)[O-])NC5=NC(=NC(=N5)N)Cl)[O-])S(=O)(=O)[O-].[Na+].[Na+].[Na+].[Na+].[Cu+2]	C23H10ClCuN7Na4O14S4	Industrial chemical	organic synthesis	778.11	776.933	2.1	1.45	2.3247	0.000667	Green Algae	96h	EC50	651.789	PubChem
Tris(2-chloroethyl) phosphate	115-96-8	C(CCl)OP(=O)(OCCCl)OCCCl	C6H12Cl3O4P	Industrial chemical	Flame retardant in plastics, especially in flexible foams used in automobiles and furniture	285.49	283.954	2.11	1.63	1.9688	526.5	Green Algae	96h	EC50	177.848	PubChem
Phenytoin	57-41-0	C1=CC=C(C=C1)C2(C(=O)NC(=O)N2)C3=CC=CC=C3	C15H12N2O2	Pharmaceutical	Antiepileptic drug	252.27	252.09	2.13	2.16	2.2555	178.6	Green Algae	96h	EC50	67.783	PubChem
N-butylbenzenesulphonamide	3622-84-2	CCCCNS(=O)(=O)C1=CC=CC=C1	C10H15NO2S	Industrial chemical		213.3	213.082	2.13	2.31	2.3425	398	Green Algae	96h	EC50	45.253	ChemSpider
3-isocyanatomethyl-3,5,5-trimethylcyclohexyl isocyanate (syn. Isophorone diisocyanate)	4098-71-9	CC1(CC(CC(C1)(C)CN=C=O)N=C=O)C	C12H18N2O2	Industrial chemical		222.29	222.137	2.13	4.75	4.1221	2.928	Mysid	96h	LC50	0.090925	PubChem
2,3-epoxypropyl o-tolyl ether (syn. o-Cresyl glycidyl ether)	2210-79-9	CC1=CC=CC=C1OCC2CO2	C10H12O2	Industrial chemical	resin production	164.21	164.084	2.17	2.16	2.0852	934.5	Green Algae	96h	EC50	44.148	PubChem
2,6-xylidine	87-62-7	CC1=C(C(=CC=C1)C)N	C8H11N	Industrial chemical	major lidocaine metabolite, intermediate in manufacturing pesticides, dyes, antioxidants, pharmaceuticals, resins	121.18	121.089	2.17	2.17	1.9213	2666	Green Algae	96h	EC50	32.081	PubChem
Trifluoroiodomethane	2314-97-8	C(F)(F)(F)I	CF3I	PFAS	organic synthesis	195.91	195.9	2.18	2.01	1.7441	160.8	Green Algae	96h	EC50	67.3581	PubChem
Atrazine	1912-24-9	CCNC1=NC(=NC(=N1)Cl)NC(C)C	C8H14ClN5	Pesticide	Herbicide	215.69	215.094	2.2	2.82	2.1581	214.1	Daphnid	48h	LC50	20.008	PubChem
sodium 2-methyl-2-({3-[(3,3,4,4,5,5,6,6,7,7,8,8,8-tridecafluorooctyl)thio]propanoyl}amino)propane-1-sulfonate (syn. Lodyne S 103A)	62880-93-7	CC(C)(CS(=O)(=O)[O-])NC(=O)CCSCCC(C(C(C(C(C(F)(F)F)(F)F)(F)F)(F)F)(F)F)(F)F.[Na+]	C15H17F13NNaO4S2	PFAS	Fire extinguishing agent	587.41	609.029	2.22	3.07	2.5976	0.4644	Daphnid	48h	LC50	33.096	ChemSpider
1,3-di-o-tolylguanidine (syn. Ditolylguanidine)	97-39-2	CC1=CC=CC=C1NC(=NC2=CC=CC=C2C)N	C15H17N3	Pharmaceutical	neuroprotective, antidepressant	239.32	239.142	2.25	3.9889	3.0453	10.62	Daphnid	48h	LC50	2.194	PubChem
cis-2-(2,4-dichlorophenyl)-2-(1H-1,2,4-triazol-1-ylmethyl)-1,3-dioxolan-4-ylmethyl methanesulphonate	67914-86-7	CS(=O)(=O)OC[C@H]1CO[C@](O1)(CN2C=NC=N2)C3=C(C=C(C=C3)Cl)Cl	C14H15Cl2N3O5S	Industrial chemical		408.26	407.011	2.25	1.65	1.8909	105.2	Green Algae	96h	EC50	246.031	ChemSpider
[(2R)-2-(2,4-dichlorophenyl)-2-[(1H-1,2,4-triazol-1-yl)methyl]-1,3-dioxolan-4-yl]methyl methanesulfonate hydrochloride	155661-07-7	CS(=O)(=O)OC[C@H]1CO[C@](O1)(CN2C=NC=N2)C3=C(C=C(C=C3)Cl)Cl.Cl	C14H16Cl3N3O5S	Industrial chemical		408.26	442.988	2.25	1.65	1.8909	105.2	Green Algae	96h	EC50	246.031	ChemSpider
2-bromo-3,3,3-trifluoroprop-1-ene	1514-82-5	C=C(C(F)(F)F)Br	C3H2BrF3	Industrial chemical		174.95	173.929	2.26	2.49	2.1607	437.7	Green Algae	96h	EC50	27.958	ChemSpider
N-[3-({[2,2-dimethyl-3-(morpholin-4-yl)propylidene]amino}methyl)-3,5,5-trimethylcyclohexyl]-2,2-dimethyl-3-(morpholin-4-yl)propan-1-imine	1217271-02-7	CC1(CC(CC(C1)(C)CN=CC(C)(C)CN2CCOCC2)N=CC(C)(C)CN3CCOCC3)C	C28H52N4O2	Industrial chemical	hardener agent	476.75	476.409	2.27	5.71	3.7716	0.01339	Daphnid	48h	LC50	0.146	PubChem
3,4-dichlorobut-1-ene (syn. 3,4-Dichloro-1-butene)	760-23-6	C=CC(CCl)Cl	C4H6Cl2	Industrial chemical	Intermediate in organic synthesis	125	123.985	2.29	2.6	2.0565	909.8	Green Algae	96h	EC50	16.588	PubChem
Loperamide	53179-11-6	CN(C)C(=O)C(CCN1CCC(CC1)(C2=CC=C(C=C2)Cl)O)(C3=CC=CC=C3)C4=CC=CC=C4	C29H33ClN2O2	Pharmaceutical	Antidiarrhoeal	477.05	476.223	2.31	5.15	3.2496	0.04052	Daphnid	48h	LC50	0.446	PubChem
2,2'-azobis[2-methylbutyronitrile] (syn. 2-(2-cyanobutan-2-yldiazenyl)-2-methylbutanenitrile)	13472-08-7	CCC(C)(C#N)N=NC(C)(CC)C#N	C10H16N4	Industrial chemical		192.27	192.137	2.32	3.86	4.2755	4.905	Daphnid	48h	LC50	2.294	ChemSpider
4-chloro-2-nitroaniline	89-63-4	C1=CC(=C(C=C1Cl)[N+](=O)[O-])N	C6H5ClN2O2	Industrial chemical	dye and pigment intermediate	172.57	172.004	2.34	2.66	2.6271	284.3	Green Algae	96h	EC50	20.842	PubChem
3,4-dichloroaniline	95-76-1	C1=CC(=C(C=C1N)Cl)Cl	Cl2C6H3(NH2)	Pesticide	insecticide, dye production	162.02	160.98	2.35	2.37	2.3914	337.9	Green Algae	96h	EC50	31.464	ChemSpider
Diethylmethylbenzenediamine	68479-98-1	CCc1c(cc(c(c1N)CC)N)C	C11H18N	Industrial chemical		178.28	178.147	2.37	2.6	2.32	339.8	Green Algae	96h	EC50	23.912	ChemSpider
Dinitrotoluene	25321-14-6	CC1=C(C(=CC=C1)[N+](=O)[O-])[N+](=O)[O-]	C7H6N2O4	Industrial chemical	organic synthesis in dye production	182.14	182.033	2.37	2.18	2.5691	303.7	Green Algae	96h	EC50	47.828	PubChem
4-isopropylaniline (syn. Cumidine)	99-88-7	CC(C)C1=CC=C(C=C1)N	C9H13N	Pesticide	herbicide	135.21	135.105	2.39	2.53	2.2808	655	Green Algae	96h	EC50	20.121	PubChem
m-tolyl isocyanate	621-29-4	CC1=CC(=CC=C1)N=C=O	C8H7NO	Industrial chemical		133.15	133.053	2.4	3.14	2.7248	185.9	Mysid	96h	LC50	4.50225	ChemSpider
21-Acetoxy-6alpha-fluoro-11ß-hydroxy-16alpha-methyl-4-pregnene-3,20-dione (syn. 21-Acetoxy-6alpha-fluoro-11ss-hydroxy-16alpha-methyl-4-pregnene-3,20-dione)	1176-81-4	C[C@@H]1C[C@H]2[C@@H]3C[C@@H](C4=CC(=O)CC[C@@]4([C@H]3[C@H](C[C@@]2([C@H]1C(=O)COC(=O)C)C)O)C)F	C24H33FO5	Industrial chemical	intermediate in organic synthesis	420.53	420.231	2.41	2.45	2.1944	59.29	Green Algae	96h	EC50	70.911	https://echa.europa.eu/
Dichlorodifluoromethane	75-71-8	C(F)(F)(Cl)Cl	CCl2F2	Industrial chemical	used as aerosol spray	120.91	119.934	2.42	1.82	1.8743	258	Green Algae	96h	EC50	56.3751	PubChem
2-nitrotoluene	88-72-2	CC1=CC=CC=C1[N+](=O)[O-]	C7H7NO2	Personal care product		137.14	137.048	2.43	2.36	2.4164	380.7	Green Algae	96h	EC50	26.9311	PubChem
4-nitrotoluene	99-99-0	CC1=CC=C(C=C1)[N+](=O)[O-]	C7H7NO2	Industrial chemical	organic synthesis	137.14	137.048	2.43	2.36	2.4551	331.7	Green Algae	96h	EC50	26.9311	PubChem
1-chloro-2,4-dinitrobenzene	97-00-7	C1=CC(=C(C=C1[N+](=O)[O-])[N+](=O)[O-])Cl	C6H3ClN2O4	Industrial chemical	detection of pyridines, intemediate in dye and pesticide production	202.55	201.978	2.46	2.27	2.5636	242.5	Green Algae	96h	EC50	45.555	PubChem
4-chlorophenyl isocyanate	104-12-1	C1=CC(=CC=C1N=C=O)Cl	C7H4ClNO	Industrial chemical	intermediate for pharmaceuticals, herbicides, and pesticides production	153.57	152.998	2.49	3.24	2.8116	125.7	Mysid	96h	LC50	3.97878	PubChem
1-chloro-2-nitrobenzene	88-73-3	C1=CC=C(C(=C1)[N+](=O)[O-])Cl	C6H4ClNO2	Industrial chemical	developer in photography industry	157.56	156.993	2.52	2.46	2.3832	349.5	Green Algae	96h	EC50	26.5002	PubChem
1-chloro-4-nitrobenzene	100-00-5	C1=CC(=CC=C1[N+](=O)[O-])Cl	C6H4ClNO2	Pesticide	insecticide, dye, rubber, production	157.56	156.993	2.52	2.46	2.4662	260.2	Green Algae	96h	EC50	26.5002	PubChem
diuron (syn. 3-(3,4-dichlorophenyl)-1,1-dimethylurea)	330-54-1	CN(C)C(=O)NC1=CC(=C(C=C1)Cl)Cl	C9H10Cl2N2O	Pesticide	Herbicide	233.1	232.017	2.53	2.67	2.3321	150.6	Green Algae	96h	EC50	27.725	PubChem
2,3,4-trichlorobut-1-ene	2431-50-7	C=C(C(CCl)Cl)Cl	C4H5Cl3	Industrial chemical	Intermediate in organic synthesis	159.44	157.946	2.53	3.1	2.6901	156.2	Daphnid	48h	LC50	8.528	PubChem
3-methylindole (syn. Skatole)	83-34-1	CC1=CNC2=CC=CC=C12	C9H9N	Industrial chemical	flavouring, fragrance, perfuming agent	131.18	131.073	2.59	2.6	2.2561	547.6	Green Algae	96h	EC50	17.458	PubChem
Ametryn	834-12-8	CCNC1=NC(=NC(=N1)SC)NC(C)C	C9H17N5S	Pesticide	Herbicide	227.33	227.12	2.6	2.98	2.3627	89.7	Daphnid	48h	LC50	7.887	https://www.ebi.ac.uk/chebi
Propazine	139-40-2	CC(C)NC1=NC(=NC(=N1)Cl)NC(C)C	C9H16N5Cl	Pesticide	herbicide	229.71	229.109	2.61	3.24	2.3351	96.08	Daphnid	48h	LC50	9.338	PubChem
[(3aS,4S,6S)-6-methoxy-2,2-dimethyl-tetrahydro-2H-furo[3,4-d][1,3]dioxol-4-yl]methyl 4-methylbenzene-1-sulfonate	4137-56-8	CC1=CC=C(C=C1)S(=O)(=O)OC[C@@H]2[C@@H]3[C@H]([C@@H](O2)OC)OC(O3)(C)C	C16H22O7S	Industrial chemical		358.41	358.109	2.61	1.11	1.3381	623	Green Algae	96h	EC50	515.839	ChemSpider
Trade name: 3M(TM) NOVEC(TM) ENGINEERED FLUID HFE-7000 (syn. Heptafluoro-1-methoxypropane)	375-03-1	COC(C(C(F)(F)F)(F)F)(F)F	C3F7OCH3	PFAS	Cleaning and rinsing agent	200.06	200.007	2.63	2.67	2.3114	230.3	Green Algae	96h	EC50	23.974	PubChem
Benzyl(3-hydroxyphenacyl)methylammonium chloride	71786-67-9	CN(CC1=CC=CC=C1)CC(=O)C2=CC(=CC=C2)O.Cl	C16H18ClNO2	Industrial chemical	organic synthesis	255.32	291.103	2.63	2.87	2.8097	3036	Daphnid	48h	LC50	21.398	PubChem
Bosutinib (syn. 4-[(2,4-dichloro-5-methoxyphenyl)amino]-6-methoxy-7-[3-(4-methylpiperazin-1-yl)propoxy]quinoline-3-carbonitrile)	380843-75-4	CN1CCN(CC1)CCCOC2=C(C=C3C(=C2)N=CC(=C3NC4=CC(=C(C=C4Cl)Cl)OC)C#N)OC	C26H29Cl2N5O3	Pharmaceutical	Antineoplastic agents, Kinase Inhibitor	530.46	529.165	2.65	4.33	3.6718	0.5096	Daphnid	48h	LC50	2.497	PubChem
4-methylpent-1-ene	691-37-2	CC(C)CC=C	C6H12	Industrial chemical	polymer production	84.16	84.0939	2.67	3.08	2.9244	49.37	Mysid	96h	LC50	3.37446	PubChem
4-vinylcyclohexene	100-40-3	C=CC1CCC=CC1	C8H12	Industrial chemical	organic synthesis, rubber and polymer production	108.18	108.094	2.73	3.73	3.4104	14.1	Mysid	96h	LC50	0.721498	PubChem
1,1,1,3,5,5,5-heptamethyltrisiloxane	1873-88-7	C[Si](O[Si](C)(C)C)O[Si](C)(C)C	C7H21O2Si3	Industrial chemical		222.51	221.085	2.74	6.16	4.0324	0.07694	Mysid	96h	LC50	0.00194328	ChemSpider
N-(2-ethylhexyl)-8,9,10-trinorborn-5-ene-2,3-dicarboximide	113-48-4	CCCCC(CC)CN1C(=O)C2C3CC(C2C1=O)C=C3	C17H25NO2	Pesticide	insecticide	275.39	275.188	2.75	3.76	2.9423	11.78	Daphnid	48h	LC50	3.954	ChemSpider
1,5-naphthylene diisocyanate	3173-72-6	C1=CC2=C(C=CC=C2N=C=O)C(=C1)N=C=O	C12H6N2O2	Industrial chemical		210.19	210.043	2.78	4.37	3.7923	7.199	Mysid	96h	LC50	0.245425	ChemSpider
4-chloro-o-cresol (syn. 4-Chloro-2-methylphenol)	1570-64-5	CC1=C(C=CC(=C1)Cl)O	C7H7ClO	Pesticide	herbicide	142.59	142.018	2.79	2.7	2.6296	1312	Green Algae	96h	EC50	16.116	ChemSpider
2-[difluoro(methoxy)methyl]-1,1,1,3,3,3-hexafluoropropane	382-26-3	COC(C(C(F)(F)F)C(F)(F)F)(F)F	C5H4F8O	PFAS		232.07	232.013	2.8	3.32	2.6709	43.06	Mysid	96h	LC50	4.75462	PubChem
2-methyl-1-(4-methylthiophenyl)-2-morpholinopropan-1-one	71868-10-5	CC(C)(C(=O)C1=CC=C(C=C1)SC)N2CCOCC2	C15H21NO2S	Industrial chemical	Paint and coating additive, Photosensitive agent	279.4	279.129	2.83	2.73	2.4748	772.4	Green Algae	96h	EC50	30.501	PubChem
2,4-dichlorophenol	120-83-2	C1=CC(=C(C=C1Cl)Cl)O	C6H4Cl2O	Pesticide	herbicide, dye, mothproofing, antiseptic etc. production	163	161.964	2.83	2.8	2.7845	614.2	Daphnid	48h	LC50	15.597	ChemSpider
Trifluoromethanesulphonic anhydride (syn. triflic anhydride)	358-23-6	C(F)(F)(F)S(=O)(=O)OS(=O)(=O)C(F)(F)F	C2F6O5S2	PFAS		282.13	281.909	2.89	3.66	3.2724	11.6	Mysid	96h	LC50	2.27865	ChemSpider
N,N-dicyclohexylbenzothiazole-2-sulphenamide (syn. 4-ethoxysalicylanilide; DCBS)	4979-32-2	C1CCC(CC1)N(C2CCCCC2)SC3=NC4=CC=CC=C4S3	C19H26N2S2	Industrial chemical	Catalyst, Polymerization promoter	346.55	346.154	2.9	5.95	2.865	0.5172	Mysid	96h	LC50	0.00531422	PubChem
2,4,5-trichloroaniline	636-30-6	C1=C(C(=CC(=C1Cl)Cl)Cl)N	C6H4Cl3N	Industrial chemical	polymer production	196.46	194.941	2.96	3.01	2.9562	51.61	Daphnid	48h	LC50	12.472	PubChem
3-bromo-5-chlorophenol	56962-04-0	C1=C(C=C(C=C1Cl)Br)O	C6H4BrClO	Industrial chemical		207.46	205.913	3.01	3.05	2.779	380.4	Daphnid	48h	LC50	12.222	ChemSpider
Hexamethyldisiloxane	107-46-0	C[Si](C)(C)O[Si](C)(C)C	C6H18OSi2	Industrial chemical	organic synthesis, as eluent mdifier in LC	162.38	162.09	3.03	5.25	3.5014	1.008	Mysid	96h	LC50	0.0170457	PubChem
Dichlobenil	1194-65-6	C1=CC(=C(C(=C1)Cl)C#N)Cl	C7H3Cl2N	Pesticide	herbicide	172.01	170.964	3.04	2.83	2.8328	149.4	Mysid	96h	LC50	13.6459	PubChem
Tetraethylammonium heptadecafluorooctanesulphonate	56773-42-3	CC[N+](CC)(CC)CC.C(C(C(C(C(F)(F)S(=O)(=O)[O-])(F)F)(F)F)(F)F)(C(C(C(F)(F)F)(F)F)(F)F)(F)F	C16H20F17NO3S	PFAS	Fire fighting foam, polymer production, etc.	500.13	629.089	3.05	4.49	3.4087	0.1039	Mysid	96h	LC50	4.15	PubChem
Methyl perfluoroisobutyl ether (syn. 1,1,1,2,3,3-hexafluoro-3-methoxy-2-(trifluoromethyl)propane)	163702-08-7	COC(C(C(F)(F)F)(C(F)(F)F)F)(F)F	CF3CF(CF3)CF2OCH3	PFAS	electronics cleaner/face mask	250.06	250.004	3.07	3.23	2.6211	41.53	Mysid	96h	LC50	6.68072	PubChem
1,3-dichloro-4-nitrobenzene	611-06-3	C1=CC(=C(C=C1Cl)Cl)[N+](=O)[O-]	C6H3Cl2NO2	Industrial chemical	intermediate in synthesis of pigments, pesticides, and medicinal drugs	192	190.954	3.12	3.1	2.8423	46.75	Mysid	96h	LC50	7.25593	PubChem
Phenol, styrenated (syn. 2,4-Divinylphenol)	61788-44-1	CC(C1=CC=CC=C1)C2=CC(=C(C(=C2)C(C)C3=CC=CC=C3)O)C(C)C4=CC=CC=C4	C30H30O	Industrial chemical		146.19	146.073	3.14	3.32	2.9283	440.7	Daphnid	48h	LC50	5.057	ChemSpider
Imatinib (syn. Benzamide, 4-[(4-methyl-1-piperazinyl)methyl]-N-[4-methyl-3-[[4-(3-pyridinyl)-2-pyrimidinyl]amino]phenyl]-)	152459-95-5	CC1=C(C=C(C=C1)NC(=O)C2=CC=C(C=C2)CN3CCN(CC3)C)NC4=NC=CC(=N4)C5=CN=CC=C5	C29H31N7O	Pharmaceutical	Protein kinase inhibitors, Antineoplastic agents	493.62	493.259	3.16	3.01	2.7616	2.103	Daphnid	48h	LC50	31.12	PubChem
1,4,5,6,7,7-hexachloro-8,9,10-trinorborn-5-ene-2,3-dicarboxylic anhydride (syn. CHLORENDIC ANHYDRIDE)	115-27-5	C12C(C(=O)OC1=O)C3(C(=C(C2(C3(Cl)Cl)Cl)Cl)Cl)Cl	C9H2Cl6O3	Industrial chemical		370.83	367.813	3.16	4.37	2.8837	0.8637	Daphnid	48h	LC50	1.612	ChemSpider
1-bromo-3,4,5-trifluorobenzene	138526-69-9	C1=C(C=C(C(=C1F)F)F)Br	C6H2BrF3	Industrial chemical	organic synthesis	210.98	209.929	3.17	3.48	3.0199	40.62	Mysid	96h	LC50	2.78	PubChem
3,3'-dichlorobenzidine dihydrochloride	612-83-9	C1=CC(=C(C=C1C2=CC(=C(C=C2)N)Cl)Cl)N.Cl.Cl	C12H10Cl2N2.2ClH	Industrial chemical	dyes and pigments production	253.13	252.022	3.17	3.21	2.8234	22.86	Daphnid	48h	LC50	10.771	PubChem
1,2-dichlorobenzene	95-50-1	C1=CC=C(C(=C1)Cl)Cl	C6H4Cl2	Pesticide	insecticide	147	145.969	3.18	3.28	2.9765	92.03	Mysid	96h	LC50	3.37159	https://www.ebi.ac.uk/chebi
1,3-dichlorobenzene	541-73-1	C1=CC(=CC(=C1)Cl)Cl	C6H4Cl2	Pesticide	insecticide	147	145.969	3.18	3.28	3.0633	75.6	Mysid	96h	LC50	3.37159	PubChem
2,4,6-trinitrobenzene-1,3,5-triamine (syn. s-Triaminotrinitrobenzene)	3058-38-6	C1(=C(C(=C(C(=C1[N+](=O)[O-])N)[N+](=O)[O-])N)[N+](=O)[O-])N	C6H6N6O6	Industrial chemical	Propellants and blowing agents	258.15	258.035	3.2	-1.28	0.612	263000	Green Algae	96h	EC50	16643.8	PubChem
Norethisterone	68-22-4	C[C@]12CC[C@H]3[C@H]([C@@H]1CC[C@]2(C#C)O)CCC4=CC(=O)CC[C@H]34	C20H26O2	Pharmaceutical	treatment of secondary amenorrhea, endometriosis	298.43	298.193	3.22	2.99	2.352	118	Daphnid	48h	LC50	19.74	PubChem
2,4,6-tribromophenol	118-79-6	C1=C(C=C(C(=C1Br)O)Br)Br	C6H3Br3O	Pesticide	fungicide	330.8	327.773	3.25	4.18	3.3764	9.127	Daphnid	48h	LC50	2.068	PubChem
(1S,4R,4aS,9aR)-4,4a,9,9a-tetrahydro-1H-1,4-methanofluorene	2149571-40-2	C1[C@H]2C=C[C@@H]1[C@H]3[C@@H]2CC4=CC=CC=C34	C14H14	Industrial chemical		182.27	182.109	3.28	4.85	4.209	3.903	Mysid	96h	LC50	0.0576291	ChemSpider
Tris(2-chloro-1-methylethyl) phosphate	13674-84-5	CC(CCl)OP(=O)(OC(C)CCl)OC(C)CCl	C9H18Cl3O4P	Industrial chemical	flame retardant, in adhesives and binding agents etc.	327.57	326.001	3.36	2.89	2.5108	43.44	Daphnid	48h	LC50	26.515	PubChem
Diphenylamine	122-39-4	C1=CC=C(C=C1)NC2=CC=CC=C2	C12H11N	Pesticide	fungicide, insecticide	169.23	169.089	3.41	3.29	2.8178	63.61	Mysid	96h	LC50	3.78366	ChemSpider
Benzophenone	119-61-9	C1=CC=C(C=C1)C(=O)C2=CC=CC=C2	C13H10O	Personal care product	UV filter	182.22	182.073	3.43	3.15	2.8796	103.3	Mysid	96h	LC50	6.04784	PubChem
N-isopropyl-N'-phenyl-p-phenylenediamine	101-72-4	CC(C)NC1=CC=C(C=C1)NC2=CC=CC=C2	C15H18N2	Industrial chemical	rubber production as antiozonant	226.32	226.147	3.44	3.28	2.6744	50.32	Mysid	96h	LC50	5.21504	PubChem
3-hydroxy-4'-methoxy-2-naphthanilide	92-79-5	COC1=CC=C(C=C1)NC(=O)C2=CC3=CC=CC=C3C=C2O	C18H15NO3	Industrial chemical		293.32	293.105	3.51	4.55	3.4137	6.594	Green Algae	96h	EC50	0.74	PubChem
Ethisterone	434-03-7	C[C@]12CCC(=O)C=C1CC[C@@H]3[C@@H]2CC[C@]4([C@H]3CC[C@]4(C#C)O)C	C21H28O2	Pharmaceutical	treatment of gynecological disorders	312.46	312.209	3.52	3.44	2.4295	74.16	Daphnid	48h	LC50	8.437	PubChem
Acenaphthene	83-32-9	C1CC2=CC=CC3=C2C1=CC=C3	C12H10	Industrial chemical	intermediate in synthesis of dyes, pesticides, insecticides, fungicides	154.21	154.078	3.53	4.15	3.4018	2.534	Mysid	96h	LC50	0.326993	PubChem
2,2'-[[5-acetamido-4-[(2-chloro-4,6-dinitrophenyl)azo]-2-methoxyphenyl]imino]diethyl diacetate (syn. Disperse Blue 79:1; 2-[5-acetamido-N-(2-acetyloxyethyl)-4-[(2-chloro-4,6-dinitrophenyl)diazenyl]-2-methoxyanilino]ethyl acetate)	3618-73-3	CC(=O)NC1=CC(=C(C=C1N=NC2=C(C=C(C=C2Cl)[N+](=O)[O-])[N+](=O)[O-])OC)N(CCOC(=O)C)CCOC(=O)C	C23H25ClN6O10	Industrial chemical	dye	580.94	580.132	3.55	4.8	4.2835	0.006338	Daphnid	48h	LC50	1.079	PubChem
Oxybenzone	131-57-7	COC1=CC(=C(C=C1)C(=O)C2=CC=CC=C2)O	C14H12O3	Personal care product	UV filter	228.25	228.079	3.59	3.52	3.4398	68.56	Daphnid	48h	LC50	5.235	PubChem
17-hydroxy-19-norpregn-4-ene-3,20-dione 17-acetate (syn. Norethindrone acetate)	31981-44-9	CC(=O)[C@]1(CC[C@@H]2[C@@]1(CC[C@H]3[C@H]2CCC4=CC(=O)CC[C@H]34)C)OC(=O)C	C22H30O4	Pharmaceutical	hormonal contraceptive	358.48	358.214	3.66	3.22	3.0318	9.869	Daphnid	48h	LC50	15.133	PubChem
1-[2-(allyloxy)ethyl-2-(2,4-dichlorophenyl)-1H-imidazolium hydrogen sulphate (syn. Imazalil sulfate)	58594-72-2	C=CCOC(CN1C=CN=C1)C2=C(C=C(C=C2)Cl)Cl.OS(=O)(=O)O	C14H16Cl2N2O5S	Industrial chemical	Lubricating agent, biocide, fungicide	395.258	394.016	3.67	4.1	3.3459	6.97	Daphnid	48h	LC50	2.185	PubChem
2,4-dichlorotoluene	95-73-8	CC1=C(C=C(C=C1)Cl)Cl	C7H6Cl2	Industrial chemical	intermediate in synthesis of pesticides, fungicides	161.03	159.985	3.69	3.83	3.6795	16.2	Mysid	96h	LC50	0.824695	PubChem
4-(5,5,6-trimethylbicyclo[2.2.1]hept-2-yl)cyclohexan-1-ol	66068-84-6	CC1C2CC(C1(C)C)CC2C3CCC(CC3)O	C16H28O	Industrial chemical		236.4	236.214	3.71	5.5	3.5559	1.817	Mysid	96h	LC50	0.0123614	ChemSpider
Bis(4-fluorophenyl) ketone (syn. 4,4'-Difluorobenzophenone)	345-92-6	C1=CC(=CC=C1C(=O)C2=CC=C(C=C2)F)F	C13H8F2O	Industrial chemical	plastic production	218.2	218.054	3.72	3.55	3.0843	32.84	Mysid	96h	LC50	2.41561	PubChem
4-(1-phenylethyl)benzene-1,3-diol (syn. Phenylethyl resorcinol)	85-27-8	CC(C1=CC=CC=C1)C2=C(C=C(C=C2)O)O	C14H14O2	Industrial chemical		214.27	214.099	3.74	3.19	3.0233	265	Daphnid	48h	LC50	9.532	ChemSpider
1,2,3-trichlorobenzene	87-61-6	C1=CC(=C(C(=C1)Cl)Cl)Cl	C6H3Cl3	Industrial chemical	intermediate, dye carrier, solvent, in soil treatment	181.45	179.93	3.79	3.93	3.3097	18.84	Mysid	96h	LC50	0.712032	ChemSpider
1,2,4-trichlorobenzene	120-82-1	C1=CC(=C(C=C1Cl)Cl)Cl	C6H3Cl3	Industrial chemical	dye carrier, a herbicide intermediate	181.45	179.93	3.79	3.93	3.2931	19.99	Mysid	96h	LC50	0.712032	PubChem
3-({[(4-methylphenyl)sulfonyl]carbamoyl}amino)phenyl 4-methylbenzenesulfonate (syn. 3-(3-Tosylureido)phenyl p-toluenesulfonate)	232938-43-1	CC1=CC=C(C=C1)S(=O)(=O)NC(=O)NC2=CC(=CC=C2)OS(=O)(=O)C3=CC=C(C=C3)C	C21H20N2O6S2	Industrial chemical		460.52	460.076	3.8	4.21	3.5448	0.3256	Daphnid	48h	LC50	2.737	ChemSpider
Tetrachlorophthalic anhydride	117-08-8	C12=C(C(=C(C(=C1Cl)Cl)Cl)Cl)C(=O)OC2=O	C8Cl4O3	Industrial chemical		285.9	283.86	3.84	4.65	3.183	1.594	Mysid	96h	LC50	0.155961	PubChem
benzovindiflupyr (ISO); N-[9-(dichloromethylene)-1,2,3,4-tetrahydro-1,4-methanonaphthalen-5-yl]-3-(difluoromethyl)-1-methyl-1H-pyrazole-4-carboxamide	1072957-71-1	CN1C=C(C(=N1)C(F)F)C(=O)NC2=CC=CC3=C2C4CCC3C4=C(Cl)Cl	C18H15Cl2F2N3O	Pesticide	Pesticide, fungicide	398.24	397.056	3.85	4.22	3.4068	0.7828	Daphnid	48h	LC50	2.316	PubChem
Anthracene	120-12-7	C1=CC=C2C=C3C=CC=CC3=CC2=C1	C14H10	Industrial chemical	production of dyes, fibers, plastics, semiconductors, etc.	178.24	178.078	3.95	4.35	3.8618	0.6905	Mysid	96h	LC50	0.222253	PubChem
Disodium [(9,10-dihydro-9,10-dioxo-1,4-anthrylene)diimino]bis[ethyltoluenesulphonate]	83027-61-6	CCC1=CC(=C(C(=C1)S(=O)(=O)[O-])C)NC2=C3C(=C(C=C2)NC4=C(C(=CC(=C4)CC)S(=O)(=O)[O-])C)C(=O)C5=CC=CC=C5C3=O.[Na+].[Na+]	C32H28N2Na2O8S2	Industrial chemical		634.72	634.144	3.96	6.66	5.4655	1.52e-07	Mysid	96h	LC50	0.014	ChemSpider
6,7-Dihydrocanrenone (syn. 3-oxopregn-4-ene-21,17α-carbolactone)	976-70-5	C[C@]12CCC(=O)C=C1CC[C@@H]3[C@@H]2CC[C@]4([C@H]3CC[C@@]45CCC(=O)O5)C	C22H30O3	Pharmaceutical	diuretic drug	342.48	342.219	3.96	4.24	2.7034	19.61	Daphnid	48h	LC50	1.904	PubChem
(2-allyloxy-1,1-dimethyl-2-oxo-ethyl) 2-chloro-5-[3,6-dihydro-3-methyl-2,6-dioxo-4-(trifluoromethyl)-1(2H)-pyrimidin-1-yl]benzoate (syn. Butafenacil; Fluobutracil)	134605-64-4	CC(C)(C(=O)OCC=C)OC(=O)C1=C(C=CC(=C1)N2C(=O)C=C(N(C2=O)C)C(F)(F)F)Cl	C20H18ClF3N2O6	Pesticide	herbicide	474.82	474.08	4.01	3.05	2.4464	2.558	Daphnid	48h	LC50	27.622	ChemSpider
Losartan (syn. [2-butyl-4-chloro-1-({4-[2-(2H-1,2,3,4-tetrazol-5-yl)phenyl]phenyl}methyl)-1H-imidazol-5-yl]methanol)	114798-26-4	CCCCC1=NC(=C(N1CC2=CC=C(C=C2)C3=CC=CC=C3C4=NNN=N4)CO)Cl	C22H23ClN6O	Pharmaceutical	Antidiarrhoeal	422.92	422.162	4.05	4.01	3.203	2.661	Daphnid	48h	LC50	0.015	PubChem
N'-(1,3-dimethylbutylidene)-3-hydroxy-2-naphthohydrazide (syn. Naphthohydrazide)	214417-91-1	CC(C)C/C(=N\NC(=O)C1=CC2=CC=CC=C2C=C1O)/C	C17H20N2O2	Industrial chemical		284.36	284.152	4.09	5.6	3.9602	0.9579	Daphnid	48h	LC50	0.109	ChemSpider
Bis(4-chlorophenyl) sulphone (syn. 4,4'-Dichlorodiphenyl sulfone)	80-07-9	C1=CC(=CC=C1S(=O)(=O)C2=CC=C(C=C2)Cl)Cl	C12H8Cl2O2S	Industrial chemical	plastic production, as intermediate for Dapsone (an anti-leprotic drug)	287.16	285.962	4.14	3.9	3.1062	6.861	Mysid	96h	LC50	1.22506	PubChem
1-(3-chloropyridin-2-yl)-N-[4-cyano-2-methyl-6-(methylcarbamoyl)phenyl]-3-{[5-(trifluoromethyl)-2H-tetrazol-2-yl]methyl}-1H-pyrazole-5-carboxamide (syn. Tetraniliprole)	1229654-66-3	CC1=CC(=CC(=C1NC(=O)C2=CC(=NN2C3=C(C=CC=N3)Cl)CN4N=C(N=N4)C(F)(F)F)C(=O)NC)C#N	C22H16ClF3N10O2	Pesticide	insecticide	544.89	544.11	4.2	2.18	2.669	2.729	Green Algae	96h	LC50	141.382	https://www.ebi.ac.uk/chebi
Climbazole	38083-17-9	CC(C)(C)C(=O)C(N1C=CN=C1)OC2=CC=C(C=C2)Cl	C15H17ClN2O2	Pharmaceutical	Antifungal	292.77	292.098	4.25	3.76	3.6548	8.281	Daphnid	48h	LC50	4.199	PubChem
Tris(1,3-dichloro-2-propyl)phosphate (syn. tris(1,3-dichloropropan-2-yl) phosphate)	13674-87-8	C(C(CCl)OP(=O)(OC(CCl)CCl)OC(CCl)CCl)Cl	C9H15Cl6O4P	Industrial chemical		430.91	427.884	4.28	3.65	3.0474	1.501	Daphnid	48h	LC50	7.741	ChemSpider
4,4'-bis(dimethylamino)-4''-(methylamino)trityl alcohol	561-41-1	CNC1=CC=C(C=C1)C(C2=CC=C(C=C2)N(C)C)(C3=CC=C(C=C3)N(C)C)O	C24H29N3O	Industrial chemical	inks and toners, machine wash liquids/detergents, fragrances and air fresheners etc. production	375.52	375.231	4.32	4.37	2.7787	0.8104	Daphnid	48h	LC50	1.636	PubChem
kresoxim-methyl (ISO)	143390-89-0	CC1=CC=CC=C1OCC2=CC=CC=C2/C(=N\OC)/C(=O)OC	C18H19NO4	Pesticide	in herbicide production	313.36	313.131	4.34	5.88	2.7961	12.8	Daphnid	48h	LC50	0.069	ChemSpider
4-(4-((((4-CHLORO-3-(TRIFLUOROMETHYL)PHENYL)AMINO)CARBONYL)AMINO)PHENOXY)-N-METHYL-2-PYRIDINECARBOXAMIDE (syn. Sorafenib)	284461-73-0	CNC(=O)C1=NC=CC(=C1)OC2=CC=C(C=C2)NC(=O)NC3=CC(=C(C=C3)Cl)C(F)(F)F	C21H16ClF3N4O3	Pharmaceutical	Antineoplastic agent, Protein kinase inhibitor	464.83	464.086	4.34	5.3	3.7845	0.03593	Daphnid	48h	LC50	0.321	PubChem
4-(α,α-dimethylbenzyl)phenol (syn. 4-Cumylphenol)	599-64-4	CC(C)(C1=CC=CC=C1)C2=CC=C(C=C2)O	C15H16O	Industrial chemical	Intermediate in organic synthesis	212.29	212.12	4.35	4.73	3.7083	13.05	Daphnid	48h	LC50	0.448	PubChem
4-[4-({[4-chloro-3-(trifluoromethyl)phenyl]carbamoyl}amino)-3-fluorophenoxy]-N-methylpyridine-2-carboxamide hydrochloride (syn. Regorafenib)	835621-07-3	CNC(=O)C1=NC=CC(=C1)OC2=CC(=C(C=C2)NC(=O)NC3=CC(=C(C=C3)Cl)C(F)(F)F)F.Cl	C21H16Cl2F4N4O3	Pharmaceutical	anti-angiogenic agent	482.82	482.077	4.49	5.5	3.8951	0.01861	Daphnid	48h	LC50	0.225	PubChem
Ditolyl ether	28299-41-4	CC1=CC=CC=C1OC2=CC=CC=C2C	C14H14O	Industrial chemical		198.27	198.105	4.5	5.14	3.8241	1.807	Mysid	96h	LC50	0.028	ChemSpider
4-(1,1,3,3-tetramethylbutyl)phenol	140-66-9	CC(C)(C)CC(C)(C)C1=CC=C(C=C1)O	C14H22O	Industrial chemical	intermediate for resins, rubber additives, surfactants, stabilizers, fungicides, bactericides, etc.	206.33	206.167	4.69	5.28	4.0125	4.821	Daphnid	48h	LC50	0.149	PubChem
Propargite	2312-35-8	CC(C)(C)C1=CC=C(C=C1)OC2CCCCC2OS(=O)OCC#C	C19H26O4S	Pesticide	insecticide	350.48	350.155	4.71	5.57	3.9081	0.3305	Mysid	96h	LC50	0.0153288	ChemSpider
1,3,4,6,7,8-hexahydro-4,6,6,7,8,8-hexamethylindeno[5,6-c]pyran (syn. Galaxolide)	1222-05-5	CC1COCC2=CC3=C(C=C12)C(C(C3(C)C)C)(C)C	C18H26O	Industrial chemical	fragrance production	258.41	258.198	4.72	6.26	4.098	0.1943	Mysid	96h	LC50	0.0017	https://www.ebi.ac.uk/chebi
2,4-di-tert-butylphenol (syn. 2,4-DTBP)	96-76-4	CC(C)(C)C1=CC(=C(C=C1)O)C(C)(C)C	C14H22O	Industrial chemical	UV stabilizer, produced by bacteria (i.e. freshwater cyanobacteria)	206.33	206.167	4.76	5.33	3.9627	5.704	Daphnid	48h	LC50	0.133	PubChem
4,4'-[2,2,2-trifluoro-1-(trifluoromethyl)ethylidene]diphenol (syn. bisphenol AF)	1478-61-1	C1=CC(=CC=C1C(C2=CC=C(C=C2)O)(C(F)(F)F)C(F)(F)F)O	C15H10F6O2	Industrial chemical	Intermediate in organic synthesis	336.24	336.058	4.77	4.47	3.7313	4.302	Fish	96h	LC50	1.656	PubChem
4,4',4''-(ethan-1,1,1-triyl)triphenol	27955-94-8	CC(C1=CC=C(C=C1)O)(C2=CC=C(C=C2)O)C3=CC=C(C=C3)O	C20H18O3	Industrial chemical	organic synthesis, plastic, coating production	306.36	306.125	4.87	4.38	3.8484	7.795	Daphnid	48h	LC50	1.298	PubChem
Triclosan	3380-34-5	C1=CC(=C(C=C1Cl)O)OC2=C(C=C(C=C2)Cl)Cl	C12H7Cl3O2	Personal care product	antiseptic and disinfectant agent	289.55	287.951	4.9	4.66	3.9252	4.621	Daphnid	48h	LC50	0.701	PubChem
Methyl 2,2,3-trifluoro-3-[1,1,2,2,3,3-hexafluoro-3-(trifluoromethoxy)propoxy]propanoate	958445-54-0	COC(=O)C(C(OC(C(C(OC(F)(F)F)(F)F)(F)F)(F)F)F)(F)F	C8H4F12O4	PFAS		392.1	391.992	5.09	3.85	2.8079	1.762	Daphnid	48h	LC50	4.718	PubChem
Bis(α,α-dimethylbenzyl) peroxide	80-43-3	CC(C)(C1=CC=CC=C1)OOC(C)(C)C2=CC=CC=C2	C18H22O2	Industrial chemical	Polymerization catalyst and vulcanizing agent	270.37	270.162	5.15	5.74	4.9813	0.2296	Daphnid	48h	LC50	0.079	PubChem
Hydrogen [4-[[4-(diethylamino)phenyl][4-[ethyl[(3-sulphonatobenzyl)amino]-o-tolyl]methylene]-3-methylcyclohexa-2,5-dien-1-ylidene](ethyl)(3-sulphonatobenzyl)ammonium, sodium salt (syn. C.I. Acid Blue 104)	6505-30-2	CCN(CC1=CC(=CC=C1)S(=O)(=O)O)C2=CC(=C(C=C2)C(=C3C=CC(=[N+](CC)CC)C=C3)C4=C(C=C(C=C4)N(CC)CC5=CC(=CC=C5)S(=O)(=O)[O-])C)C.[Na+]	C43H49N3NaO6S2+	Industrial chemical	cosmetic colorant, dye	770.02	768.314	5.2	4.95	3.5327	7.1e-06	Mysid	96h	LC50	762.244	ChemSpider
2,5-di-tert-pentylhydroquinone	79-74-3	CCC(C)(C)C1=CC(=C(C=C1O)C(C)(C)CC)O	C16H26O2	Personal care product	Antioxidant	250.38	250.193	5.35	5.83	4.4835	0.9327	Green Algae	96h	EC50	0.06	PubChem
3,3,4,4,5,5,6,6,7,7,8,8,8-tridecafluorooct-1-ene	25291-17-2	C=CC(C(C(C(C(C(F)(F)F)(F)F)(F)F)(F)F)(F)F)(F)F	C8H3F13	PFAS		346.09	346.003	5.36	5.74	4.9813	0.08254	Mysid	96h	LC50	0.00954065	PubChem
2,4,6-triisopropyl-m-phenylene diisocyanate	2162-73-4	CC(C)C1=CC(=C(C(=C1N=C=O)C(C)C)N=C=O)C(C)C	C17H22N2O2	Industrial chemical	organic synthesis	286.38	286.168	5.53	7.56	6.5609	0.00514	Mysid	96h	LC50	5.32987e-05	PubChem
Dibutyltin bis(2-ethylhexanoate)	2781-10-04	CCCCC(CC)C(=O)O[Sn](CCCC)(CCCC)OC(=O)C(CC)CCCC	C24H48O4Sn	Industrial chemical	formulation or re-packing	519.36	520.257	6.05	6.56	4.0951	0.00134	Mysid	96h	LC50	0.00150015	https://echa.europa.eu/
2-Ethylhexyl (R)-2-(2-methyl-4chlorophenoxy)propionate (syn. Mecoprop-P 2-ethylhexyl ester)	861229-15-4	CCCCC(CC)COC(=O)[C@@H](C)OC1=C(C=C(C=C1)Cl)C	C18H27ClO3	Industrial chemical		326.87	326.165	6.15	6.59	4.5606	0.02016	Daphnid	48h	LC50	0.018	PubChem
Octyl (R)-2-(4-chloro-2-methylphenoxy)propionate	66423-13-0	CCCCCCCCOC(=O)[C@@H](C)OC1=C(C=C(C=C1)Cl)C	C18H27ClO3	Industrial chemical		326.87	326.165	6.23	6.66	4.5993	0.01745	Daphnid	48h	LC50	0.015	ChemSpider
Perfluorooctane	307-34-6	C(C(C(C(C(F)(F)F)(F)F)(F)F)(F)F)(C(C(C(F)(F)F)(F)F)(F)F)(F)F	C8F18	PFAS		438.06	437.971	6.29	6.17	5.3545	0.001728	Mysid	96h	LC50	0.0036869	ChemSpider
2,4,8,10-tetra(tert-butyl)-6-hydroxy-12H-dibenzo[d,g][1,3,2]dioxaphosphocin 6-oxide, sodium salt	85209-91-2	CC(C)(C)C1=CC2=C(C(=C1)C(C)(C)C)OP(=O)(OC3=C(C2)C=C(C=C3C(C)(C)C)C(C)(C)C)[O-].[Na+]	C29H42NaO4P	Industrial chemical	plastic production	486.64	508.272	6.97	10.77	6.656	4.26e-08	Mysid	96h	LC50	1.36e-08	PubChem
2,2'-(2,5-dichloro-1,4-phenylene)bis(1H-anthra[1,2-d]imidazole-6,11-dione)	40783-05-9	C1=CC=C2C(=C1)C(=O)C3=C(C2=O)C4=C(C=C3)N=C(N4)C5=CC(=C(C=C5Cl)C6=NC7=C(N6)C8=C(C=C7)C(=O)C9=CC=CC=C9C8=O)Cl	C36H16Cl2N4O4	Industrial chemical	organic synthesis	639.46	638.055	7.2	8	7.0468	1.02e-06	Fish	96h	LC50	0.002	PubChem
2,2'-[(3,3'-dichloro[1,1'-biphenyl]-4,4'-diyl)bis(azo)]bis[N-(2-methoxyphenyl)-3-oxobutyramide] (syn. Pigment Yellow 17)	4531-49-1	CC(=O)C(C(=O)NC1=CC=CC=C1OC)N=NC2=C(C=C(C=C2)C3=CC(=C(C=C3)N=NC(C(=O)C)C(=O)NC4=CC=CC=C4OC)Cl)Cl	C34H30Cl2N6O6	Industrial chemical	pigment	689.56	688.16	7.61	6.09	5.608	9.64e-05	Daphnid	48h	LC50	0.1	ChemSpider
2,2'-[(3,3'-dichloro[1,1'-biphenyl]-4,4'-diyl)bis(azo)]bis[N-(2,4-dimethylphenyl)-3-oxobutyramide] (syn. Permanent Yellow GR)	5102-83-0	CC1=CC(=C(C=C1)NC(=O)C(C(=O)C)N=NC2=C(C=C(C=C2)C3=CC(=C(C=C3)N=NC(C(=O)C)C(=O)NC4=C(C=C(C=C4)C)C)Cl)Cl)C	C36H34Cl2N6O4	Industrial chemical	pigment	685.62	684.202	7.84	8.11	6.613	1.9e-06	Daphnid	48h	LC50	0.00181	ChemSpider
2,2'-[(3,3'-dichloro[1,1'-biphenyl]-4,4'-diyl)bis(azo)]bis[N-(4-ethoxyphenyl)-3-oxobutyramide]	31775-20-9	CCOC1=CC=C(C=C1)NC(=O)C(C(=O)C)N=NC2=C(C=C(C=C2)C3=CC(=C(C=C3)N=NC(C(=O)C)C(=O)NC4=CC=C(C=C4)OCC)Cl)Cl	C36H34Cl2N6O6	Industrial chemical	organic synthesis	717.61	716.192	8.1	8.2	6.7751	9.91e-07	Fish	96h	LC50	0.00161	PubChem
2,2'-[(3,3'-dichloro[1,1'-biphenyl]-4,4'-diyl)bis(azo)]bis[N-(4-chloro-2,5-dimethoxyphenyl)-3-oxobutyramide] (syn. Pigment yellow 83, tech grade)	5567-15-7	CC(=O)C(C(=O)NC1=CC(=C(C=C1OC)Cl)OC)N=NC2=C(C=C(C=C2)C3=CC(=C(C=C3)N=NC(C(=O)C)C(=O)NC4=CC(=C(C=C4OC)Cl)OC)Cl)Cl	C36H32Cl4N6O8	Industrial chemical	pigment	818.5	816.104	8.51	7.54	6.5544	7.6e-07	Fish	96h	LC50	0.007	ChemSpider
2-(2H-Benzotriazol-2-yl)-6-(2-phenyl-2-propanyl)-4-(2,4,4-trimethyl-2-pentanyl)phenol	73936-91-1	CC(C)(C)CC(C)(C)C1=CC(=C(C(=C1)N2N=C3C=CC=CC3=N2)O)C(C)(C)C4=CC=CC=C4	C29H35N3O	Industrial chemical	UV absorber	441.62	441.278	8.75	8.82	6.0435	0.000186	Fish	96h	LC50	0.00027	ChemSpider
2,2'-[(3,3'-dichloro[1,1'-biphenyl]-4,4'-diyl)bis(azo)]bis[N-(2-methylphenyl)-3-oxobutyramide] (syn. 2-[[2-chloro-4-[3-chloro-4-[[1-(2-methylanilino)-1,3-dioxobutan-2-yl]diazenyl]phenyl]phenyl]diazenyl]-N-(2-methylphenyl)-3-oxobutanamide)	5468-75-7	CC1=CC=CC=C1NC(=O)C(C(=O)C)N=NC2=C(C=C(C=C2)C3=CC(=C(C=C3)N=NC(C(=O)C)C(=O)NC4=CC=CC=C4C)Cl)Cl	C34H30Cl2N6O4	Industrial chemical	pigment	657.56	656.171	8.96	7.02	6.0105	2.51e-05	Daphnid	48h	LC50	0.015	https://www.ebi.ac.uk/chebi
Benzidine Yellow G (syn. 2,2'-[(3,3'-dichloro[1,1'-biphenyl]-4,4'-diyl)bis(azo)]bis[3-oxo-N-phenylbutyramide])	6358-85-6	CC(=O)C(C(=O)NC1=CC=CC=C1)N=NC2=C(C=C(C=C2)C3=CC(=C(C=C3)N=NC(C(=O)C)C(=O)NC4=CC=CC=C4)Cl)Cl	C32H26Cl2N6O4	Industrial chemical	pigment	629.51	628.139	8.96	7.05	6.0271	3.61e-05	Daphnid	48h	LC50	0.014	ChemSpider
Butanamide, 2,2'-[(3,3'-dichloro[1,1'-biphenyl]-4,4'-diyl)bis(azo)]bis[3-oxo-, N,N'-bis(4-chloro-2,5-dimethoxyphenyl and 2,4-xylyl) derivs. (syn. Butanamide, N-(4-chloro-2,5-dimethoxyphenyl)-2-((3,3'-dichloro-4'-((1-(((2,4-dimethylphenyl)amino)carbonyl)-2-oxopropyl)azo)(1,1'-biphenyl)-4-yl)azo)-3-oxo-)	90268-24-9	CC1=CC(=C(C=C1)NC(=O)C(C(=O)C)N=NC2=C(C=C(C=C2)C3=CC(=C(C=C3)N=NC(C(=O)C)C(=O)NC4=CC(=C(C=C4OC)Cl)OC)Cl)Cl)C	C36H33Cl3N6O6	Industrial chemical	pigment	752.06	750.153	9.24	7.83	6.7148	1.21e-06	Fish	96h	LC50	0.004	https://commonchemistry.cas.org/
1,4-bis(p-tolylamino)anthraquinone (syn. Solvent green 3)	128-80-3	CC1=CC=C(C=C1)NC2=C3C(=C(C=C2)NC4=CC=C(C=C4)C)C(=O)C5=CC=CC=C5C3=O	C28H22N2O2	Industrial chemical	dye	418.5	418.168	9.43	8.69	6.5884	6.97e-06	Fish	96h	LC50	0.0003	ChemSpider
disodium 2-({2-hydroxy-3-[2-(4-nonylphenoxy)ethoxy]propyl}(methyl)amino)acetate 2-{[3-({1-chloro-3-[2-(4-nonylphenoxy)ethoxy]propan-2-yl}oxy)-2-hydroxypropyl](methyl)amino}acetate	75627-31-5	CCCCCCCCCc1ccc(OCCOCC(O)CN(C)CC(=O)OC(=O)CN(C)CC(O)COC(CCl)COCCOc2ccc(CCCCCCCCC)cc2)cc1	C49H81ClN2O10	Industrial chemical		893.65	892.558	10.01	8.41	4.0048	1.16e-06	Fish	96h	LC50	0.00128	https://commonchemistry.cas.org/
2,2'-[(2,2',5,5'-tetrachloro[1,1'-biphenyl]-4,4'-diyl)bis(azo)]bis[N-(2,4-dimethylphenyl)-3-oxobutyramide]	22094-93-5	CC1=CC(=C(C=C1)NC(=O)C(C(=O)C)N=NC2=C(C=C(C(=C2)Cl)C3=CC(=C(C=C3Cl)N=NC(C(=O)C)C(=O)NC4=C(C=C(C=C4)C)C)Cl)Cl)C	C36H32Cl4N6O4	Industrial chemical	pigment	754.51	752.124	11.19	9.4	7.4714	5.23e-08	Fish	96h	LC50	0.000139	ChemSpider
2-ethylhexyl 4,4-dibutyl-10-ethyl-7-oxo-8-oxa-3,5-dithia-4-stannatetradecanoate	10584-98-2	CCCCC(CC)COC(=O)CS[Sn](CCCC)(CCCC)SCC(=O)OCC(CC)CCCC	C28H56O4S2Sn	Industrial chemical	Stabilizing agent	639.59	640.264	11.51	11.43	7.1162	1.54e-08	Mysid	96h	LC50	3.00747e-09	PubChem

## Sheet: S2
Table S2: R script for calculating statistical analysis including Site–site Spearman correlation heatmap and Non-metric multidimensional scaling.
## ============================ PACKAGES ============================
options(repos = c(CRAN = "https://cloud.r-project.org"))
need <- c("tidyverse","readxl","stringr","viridis","ggrepel","vegan","pheatmap")
to_install <- need[!sapply(need, requireNamespace, quietly = TRUE)]
if (length(to_install)) install.packages(to_install, dependencies = TRUE)
library(tidyverse)
library(readxl)
library(stringr)
library(viridis) # for scales
library(ggrepel)
library(vegan)
use_pheatmap <- requireNamespace("pheatmap", quietly = TRUE)
if (use_pheatmap) library(pheatmap)
## ============================ FILES ===============================
xlsx_path <- "file directory.xlsx"
out_dir <- dirname(xlsx_path)
## ============================ READ & TIDY =========================
sheets <- readxl::excel_sheets(xlsx_path)
sheet_to_use <- if ("clean" %in% sheets) "clean" else sheets[1]
df <- read_excel(xlsx_path, sheet = sheet_to_use)
df <- df %>%
mutate(Name = if_else(is.na(Name) | Name == "", NA_character_, Name)) %>%
tidyr::fill(Name)
## Include "Site 1..N" **and** standalone "W"
site_cols <- grep("^Site\\s*\\d+$|^W$", names(df), value = TRUE)
df_long <- df %>%
rename(SepMethod = `Separation method`) %>%
pivot_longer(all_of(site_cols), names_to = "Site", values_to = "Intensity") %>%
mutate(
Site = str_replace(Site, "\\s+", "_"), # "Site 1" -> "Site_1"; "W" stays "W"
Intensity = as.numeric(Intensity)
)
## ======================= COLLAPSE RP/HILIC (max across modes) ====
df_collapsed <- df_long %>%
group_by(Site, Name) %>%
summarise(Intensity = max(Intensity, na.rm = TRUE), .groups = "drop")
## =================== SITE × COMPOUND MATRIX ======================
mat <- df_collapsed %>%
pivot_wider(names_from = Name, values_from = Intensity, values_fill = 0) %>%
column_to_rownames("Site") %>%
as.matrix()
## Order: Site_1…Site_N, then W (keeps “W last” in 1→N→W trends)
nums <- as.numeric(str_extract(rownames(mat), "\\d+"))
n_max <- ifelse(all(is.na(nums)), 0, max(nums, na.rm = TRUE))
order_idx <- nums
order_idx[is.na(order_idx) & rownames(mat) == "W"] <- n_max + 1
if (any(is.na(order_idx))) { # any other non-numeric names (rare)
na_ix <- which(is.na(order_idx))
order_idx[na_ix] <- (n_max + 1) + seq_along(na_ix)
}
mat <- mat[order(order_idx), , drop = FALSE]
## Transform (stabilize scale)
mat_log <- log10(mat + 1)
## ========================= ANALYSIS ===============================
## 1) Site ↔ Site Spearman correlation (collapsed across modes)
site_cor <- cor(t(mat_log), method = "spearman")
write.csv(round(site_cor, 3), file.path(out_dir, "SI_SiteCorrelation_Collapsed.csv"))
## 2) Per-compound monotonic trend along site order (1..N, W last), BH-FDR
nums2 <- as.numeric(str_extract(rownames(mat_log), "\\d+"))
n_max2 <- ifelse(all(is.na(nums2)), 0, max(nums2, na.rm = TRUE))
site_order <- nums2
site_order[is.na(site_order) & rownames(mat_log) == "W"] <- n_max2 + 1
valid <- !is.na(site_order)
trend_list <- apply(mat_log[valid, , drop = FALSE], 2, function(x) {
ct <- suppressWarnings(cor.test(site_order[valid], x[valid], method = "spearman", exact = FALSE))
c(rho = unname(ct$estimate), p = unname(ct$p.value))
})
trend_df <- tibble(
Compound = colnames(mat_log),
Spearman_rho = trend_list["rho",],
p_value = trend_list["p",]
) %>%
mutate(q_value = p.adjust(p_value, method = "BH")) %>%
arrange(q_value)
write.csv(trend_df, file.path(out_dir, "SI_Compound_SiteOrder_Trends.csv"), row.names = FALSE)
## 3) RP–HILIC agreement across sites (only compounds with ≥2 modes)
df_mode <- df_long %>%
mutate(CompoundID = paste0(Name, " [", SepMethod, "]")) %>%
select(Site, CompoundID, Intensity) %>%
pivot_wider(names_from = CompoundID, values_from = Intensity, values_fill = 0) %>%
column_to_rownames("Site")
df_mode_log <- log10(as.matrix(df_mode) + 1)
mode_agree_rows <- list()
all_cols <- colnames(df_mode_log)
for (nm in unique(df_long$Name)) {
cols_nm <- all_cols[startsWith(all_cols, paste0(nm, " ["))] # literal prefix match (no regex)
if (length(cols_nm) >= 2) {
combs <- t(combn(cols_nm, 2))
for (k in seq_len(nrow(combs))) {
a <- df_mode_log[, combs[k,1]]
b <- df_mode_log[, combs[k,2]]
ct <- suppressWarnings(cor.test(a, b, method = "spearman", exact = FALSE))
mode_agree_rows[[length(mode_agree_rows)+1]] <- tibble(
Compound = nm,
Mode1 = combs[k,1],
Mode2 = combs[k,2],
Spearman_rho = unname(ct$estimate),
p_value = unname(ct$p.value)
)
}
}
}
mode_agree <- dplyr::bind_rows(mode_agree_rows)
if (nrow(mode_agree) > 0) {
mode_agree <- mode_agree %>%
mutate(q_value = p.adjust(p_value, method = "BH")) %>%
arrange(q_value)
write.csv(mode_agree, file.path(out_dir, "SI_ModeAgreement_Spearman.csv"), row.names = FALSE)
}
## ========================= FIGURES ================================
## A) Site↔Site Spearman heatmap
if (use_pheatmap) {
png(file.path(out_dir, "Fig_SiteCorrelation_Heatmap.png"), width = 1800, height = 1600, res = 200)
pheatmap(site_cor,
color = viridis(100),
cluster_rows = TRUE, cluster_cols = TRUE,
display_numbers = TRUE, number_format = "%.2f",
main = "Spearman correlations between sites (collapsed across modes)")
dev.off()
} else {
site_cor_df <- as.data.frame(as.table(site_cor))
names(site_cor_df) <- c("Site_i","Site_j","rho")
gg <- ggplot(site_cor_df, aes(Site_i, Site_j, fill = rho)) +
geom_tile() +
geom_text(aes(label = sprintf("%.2f", rho)), size = 3) +
scale_fill_viridis(limits = c(-1,1), option = "viridis") +
coord_equal() +
labs(title = "Spearman correlations between sites",
x = NULL, y = NULL, fill = "ρ") +
theme_minimal(base_size = 12) +
theme(axis.text.x = element_text(angle = 45, hjust = 1),
panel.grid = element_blank())
ggsave(file.path(out_dir, "Fig_SiteCorrelation_Heatmap.png"),
gg, width = 8, height = 7, dpi = 300)
}
## B) Compound trend “volcano” (ρ vs −log10 q)
plot_trend <- trend_df %>%
mutate(log10q = -log10(pmax(q_value, 1e-300)),
sig = q_value < 0.05)
x_lab <- paste0("Spearman \u03C1 (trend along Site order 1→", n_max2, ", W=", n_max2+1, ")")
gg <- ggplot(plot_trend, aes(Spearman_rho, log10q, color = sig)) +
geom_point(alpha = 0.85) +
scale_color_manual(values = c("FALSE"="grey60","TRUE"="red3"), guide = "none") +
geom_vline(xintercept = 0, linetype = 2) +
labs(x = x_lab,
y = expression(-log[10]~"(FDR q)"),
title = "Monotonic site-order trends by compound") +
theme_minimal(base_size = 12)
lab_df <- plot_trend %>% arrange(q_value) %>% head(15)
gg <- gg + ggrepel::geom_text_repel(data = lab_df, aes(label = Compound), size = 3, max.overlaps = 40)
ggsave(file.path(out_dir, "Fig_Compound_Trends_Volcano.png"), gg, width = 8, height = 6, dpi = 300)
## C) NMDS ordination (Bray–Curtis on Hellinger-transformed, collapsed data)
mat_hell <- decostand(mat_log, method = "hellinger")
set.seed(1)
nmds <- metaMDS(mat_hell, distance = "bray", k = 2, trymax = 100)
## ------------ Add site classes (EDIT this mapping as needed) ------------
site_map <- tibble(
Site = rownames(mat_hell),
Class = case_when(
Site %in% c("Site_1","Site_8") ~ "Upstream",
Site %in% c("Site_2","Site_6") ~ "Urban reach",
Site %in% c("Site_3","Site_4","Site_5","Site_7") ~ "Tributary/Downstream",
Site %in% c("W") ~ "WWTP effluent",
TRUE ~ "Other"
)
)
nmds_df <- as.data.frame(scores(nmds, display = "sites")) %>%
rownames_to_column("Site") %>%
left_join(site_map, by = "Site")
## Convex hulls (only for groups with ≥3 points)
hulls <- nmds_df %>%
group_by(Class) %>%
filter(n() >= 3) %>%
slice(chull(NMDS1, NMDS2)) %>%
ungroup()
gg_nmds <- ggplot(nmds_df, aes(NMDS1, NMDS2, color = Class)) +
geom_polygon(data = hulls, aes(fill = Class, group = Class), alpha = 0.15, color = NA) +
geom_point(size = 4) +
ggrepel::geom_text_repel(aes(label = Site), size = 3) +
scale_color_viridis_d(option = "D", end = 0.9) +
scale_fill_viridis_d(option = "D", end = 0.9) +
labs(title = paste0("NMDS (Bray–Curtis) — stress = ", round(nmds$stress, 3)),
x = "NMDS1", y = "NMDS2") +
theme_minimal(base_size = 12) +
theme(legend.position = "right")
ggsave(file.path(out_dir, "Fig_NMDS_colored.png"), gg_nmds, width = 7, height = 6, dpi = 300)
## D) PERMANOVA (overall + pairwise), plus dispersion check
dist_bc <- vegan::vegdist(mat_hell, method = "bray")
perm_overall <- vegan::adonis2(dist_bc ~ Class, data = site_map, permutations = 9999)
print(perm_overall)
# Save overall PERMANOVA
perm_df <- as.data.frame(perm_overall)
write.csv(perm_df, file.path(out_dir, "SI_PERMANOVA_overall.csv"))
# Dispersion (homogeneity) test
bd <- betadisper(dist_bc, site_map$Class)
bd_test <- anova(bd)
write.csv(as.data.frame(bd_test), file.path(out_dir, "SI_BetaDispersion_test.csv"))
# Pairwise PERMANOVA between classes (BH corrected)
classes <- na.omit(unique(site_map$Class))
pairs <- combn(classes, 2, simplify = FALSE)
pw_list <- lapply(pairs, function(pr) {
idx <- site_map$Class %in% pr
sm <- droplevels(site_map[idx, , drop = FALSE])
d <- as.matrix(dist_bc)[idx, idx] # subset distance
d <- as.dist(d)
ad <- vegan::adonis2(d ~ Class, data = sm, permutations = 9999)
out <- as.data.frame(ad)
tibble(group1 = pr[1],
group2 = pr[2],
F = out$F[1],
R2 = out$R2[1],
p = out$`Pr(>F)`[1])
})
pw_df <- bind_rows(pw_list) %>% mutate(q = p.adjust(p, method = "BH"))
write.csv(pw_df, file.path(out_dir, "SI_PERMANOVA_pairwise.csv"), row.names = FALSE)
## ====================== DONE: LIST OUTPUTS ========================
cat("\nSaved tables:\n",
file.path(out_dir, "SI_SiteCorrelation_Collapsed.csv"), "\n",
file.path(out_dir, "SI_Compound_SiteOrder_Trends.csv"), "\n",
if (exists("mode_agree") && nrow(mode_agree) > 0) file.path(out_dir, "SI_ModeAgreement_Spearman.csv") else "(no multi-mode compounds found)", "\n",
file.path(out_dir, "SI_PERMANOVA_overall.csv"), "\n",
file.path(out_dir, "SI_PERMANOVA_pairwise.csv"), "\n",
file.path(out_dir, "SI_BetaDispersion_test.csv"), "\n")
cat("\nSaved figures (look in output folder):\n")
print(list.files(out_dir, pattern = "^Fig_.*\\.(png|pdf)$", ignore.case = TRUE))

## Sheet: S3
Table S3: Compounds identified using reverse phase (RP) before employing RTI.
Tags	Name	Formula	Calc. MW	m/z	RT [min]	Area (Max.)	Neutral Losses	Mode	Reference Ion
Level 1	Metformin	C₄H₁₁N₅	129.101	130.109	0.785	2.33044e+08	CONH2;NH3	Positive	[M+H]⁺¹
Level 2	Isophorone diisocyanate	C₁₂H₁₈N₂O₂	222.137	223.144	9.208	3407333543	NH3	Positive	[M+H]⁺¹
Level 2	N,N'-Diphenylguanidine	C₁₃H₁₃N₃	211.111	212.118	3.61	4.94126e+08	NH3	Positive	[M+H]⁺¹
Level 2	N-2-Ethylhexyl bicycloheptenedicarboximide	C₁₇H₂₅NO₂	275.188	276.195	15.832	2.71317e+07		Positive	[M+H]⁺¹
Level 2	N-Butylbenzenesulfonamide	C₁₀H₁₅NO₂S	213.082	214.089	10.2	3.68595e+08	C4H8	Positive	[M+H]⁺¹
Level 2	Piperazine	C₄H₁₀N₂	86.0842	87.0915	0.759	5.92786e+08	H2;NH3	Positive	[M+H]⁺¹
Level 3.1	3a-Methyl-3a,4,5,6-tetrahydro-2-benzofuran-1,3-dione	C₉H₁₀O₃	166.063	167.07	11.418	5.0725e+07	CH3CH=CH2;CH3COOH;CO;CO3;H2C=O;H2O	Positive	[M+H]⁺¹
Level 3.1	Allyl 2,3-epoxypropyl ether	C₆H₁₀O₂	114.068	115.075	7.136	3.64492e+07	CH2C=O;CH3COOH;H2C=CH2;H2O	Positive	[M+H]⁺¹
Level 3.1	Azithromycin	C₃₈H₇₂N₂O₁₂	748.508	375.261	6.528	8.64438e+07		Positive	[M+2H]²⁺
Level 3.1	Para-Cresidine	C₈H₁₁NO	137.084	138.091	8.442	4.43145e+07	C2H5;CH3;CH3CH=CH2;CH3CO;CH3OH;CH4;CH5O;CO;H2C=CH2	Positive	[M+H]⁺¹
Level 3.2	(1R,2S,10R,11S)-Tetracyclo[9.2.1.0~2,10~.0~3,8~]tetradeca-3,5,7,12-tetraene	C₁₄H₁₄	182.109	183.117	11.528	2.8728e+08	C2H5;C2H6;C4H7;CH3;CH3CH=CH2;CH4;H2;H2C=CH2	Positive	[M+H]⁺¹
Level 3.2	(1S,4R,6R)-1-[(3E)-5-Hydroxy-3-methyl-3-penten-1-yn-1-yl]-2,2,6-trimethyl-1,4-cyclohexanediol	C₁₅H₂₄O₃	252.172	253.179	13.235	7.952e+07	C4H8	Positive	[M+H]⁺¹
Level 3.2	(6E,9E,12E)-6,9,12-Hexadecatrienoic acid	C₁₆H₂₆O₂	250.193	249.186	14.878	1.15634e+08		Negative	[M-H]⁻¹
Level 3.2	(6E,9E,12E)-6,9,12-Hexadecatrienoic acid	C₁₆H₂₆O₂	250.193	251.2	14.866	8.69067e+07		Positive	[M+H]⁺¹
Level 3.2	1,2,3-Benzotriazole	C₆H₅N₃	119.048	118.041	4.857	1.08057e+08		Negative	[M-H]⁻¹
Level 3.2	1,3-di-o-Tolylguanidine	C₁₅H₁₇N₃	239.142	240.149	4.924	4.23481e+06	CH4	Positive	[M+H]⁺¹
Level 3.2	2,4,6-Tris(dimethylaminomethyl)phenol	C₁₅H₂₇N₃O	265.215	266.223	6.845	4.04671e+06	NH3	Positive	[M+H]⁺¹
Level 3.2	2,4-Diisocyanato-1,3,5-triisopropylbenzene	C₁₇H₂₂N₂O₂	286.168	304.202	3.168	9.34377e+06	NH3	Positive	[M+NH₄]⁺¹
Level 3.2	2,4-Dinitrophenol	C₆H₄N₂O₅	184.012	183.005	2.761	1.3388e+07	NO	Negative	[M-H]⁻¹
Level 3.2	4-(2-Phenylpropan-2-yl)phenol	C₁₅H₁₆O	212.12	213.127	13.258	1.42599e+08	C2H5OH;C2H6;C4H8;CH2C=O;CH3;CH3CH=CH2;CH3CO;CH4;CH5O;CO;H2C=CH2;H2C=O;H2O	Positive	[M+H]⁺¹
Level 3.2	4-(5,5,6-Trimethylbicyclo(2.2.1)hept-2-yl)cyclohexan-1-ol	C₁₆H₂₈O	236.214	237.221	17.186	5.60841e+08		Positive	[M+H]⁺¹
Level 3.2	4,4'-Oxydianiline	C₁₂H₁₂N₂O	200.095	201.102	1.135	2.14622e+07	NH3	Positive	[M+H]⁺¹
Level 3.2	Azobisisobutylonitrile	C₈H₁₂N₄	164.106	165.113	0.756	3.60035e+08	HCN	Positive	[M+H]⁺¹
Level 3.2	Benzotriazole	C₆H₅N₃	119.048	120.055	4.875	585975316		Positive	[M+H]⁺¹
Level 3.2	Candesartan	C₂₄H₂₀N₆O₃	440.159	441.166	12.133	6.429e+08	H2O	Positive	[M+H]⁺¹
Level 3.2	Climbazole	C₁₅H₁₇ClN₂O₂	292.098	293.105	9.338	5.87721e+07		Positive	[M+H]⁺¹
Level 3.2	Dapsone	C₁₂H₁₂N₂O₂S	248.062	247.055	11.575	1.14567e+07		Negative	[M-H]⁻¹
Level 3.2	Dibutyl phosphate	C₈H₁₉O₄P	210.102	209.095	6.33	8.96812e+06	C4H8	Negative	[M-H]⁻¹
Level 3.2	Diclofenac sodium	C₁₄H₁₁Cl₂NO₂	295.017	294.01	10.681	6.04912e+07	CO2	Negative	[M-H]⁻¹
Level 3.2	Ethisterone	C₂₁H₂₈O₂	312.208	313.216	15.351	1.3186e+08	C2H5OH;CH3COOH;H2O	Positive	[M+H]⁺¹
Level 3.2	Galaxolide	C₁₈H₂₆O	258.198	259.205	18.005	7.91253e+07	C2H5OH;H2O	Positive	[M+H]⁺¹
Level 3.2	Ibuprofen	C₁₃H₁₈O₂	206.131	205.124	11.198	3.25277e+07		Negative	[M-H]⁻¹
Level 3.2	Imazapyr	C₁₃H₁₅N₃O₃	261.111	262.119	1.32	1.05892e+07		Positive	[M+H]⁺¹
Level 3.2	Iohexol	C₁₉H₂₆I₃N₃O₉	820.88	821.887	1.33	2.18839e+07	H2O	Positive	[M+H]⁺¹
Level 3.2	kresoxim-methyl	C₁₈H₁₉NO₄	313.132	312.124	10.132	2.46294e+08	CO2	Negative	[M-H]⁻¹
Level 3.2	Loperamide	C₂₉H₃₃ClN₂O₂	476.225	477.232	11.729	9.27771e+07	H2O	Positive	[M+H]⁺¹
Level 3.2	Losartan	C₂₂H₂₃ClN₆O	422.162	421.155	10.312	7.49078e+07		Negative	[M-H]⁻¹
Level 3.2	m-Tolyl Isocyanate	C₈H₇NO	133.053	134.06	5.198	2.61585e+07	CO;H2O	Positive	[M+H]⁺¹
Level 3.2	oxybenzone	C₁₄H₁₂O₃	228.078	229.086	8.529	6.22209e+07	CO;H2O	Positive	[M+H]⁺¹
Level 3.2	PFBS	C₄HF₉O₃S	299.95	298.943	7.654	6.42821e+06		Negative	[M-H]⁻¹
Level 3.2	Phenazone	C₁₁H₁₂N₂O	188.095	189.102	9.983	6.62878e+07	CH2C=O;CH3;CH3CO;CO;H2C=O;H2O	Positive	[M+H]⁺¹
Level 3.2	Phenazone	C₁₁H₁₂N₂O	188.095	187.088	10.037	8.62189e+06	CH2C=O;CH3CO;CO;H2C=O;HCCH	Negative	[M-H]⁻¹
Level 3.2	Phenylenediamine	C₆H₈N₂	108.069	109.076	0.764	8.65307e+07	C2H4N;CH3;CH4;H;H2C=CH2;HCN;NH3	Positive	[M+H]⁺¹
Level 3.2	phenytoin	C₁₅H₁₂N₂O₂	252.089	253.097	8.058	8.53585e+07	CONH2;NH3	Positive	[M+H]⁺¹
Level 3.2	phenytoin	C₁₅H₁₂N₂O₂	252.09	251.083	8.095	1.22541e+07	CONH2	Negative	[M-H]⁻¹
Level 3.2	Spironolactone intermediate	C₂₂H₃₀O₃	342.219	341.212	14.134	1.10291e+07		Negative	[M-H]⁻¹
Level 3.2	Sungard	C₁₄H₁₂O₆S	308.036	307.028	7.992	8.71126e+06		Negative	[M-H]⁻¹
Level 3.2	Tetraethylammonium perfluorooctanesulfonate	C₈HF₁₇O₃S	499.938	498.93	12.918	2.05387e+07		Negative	[M-H]⁻¹
Level 3.2	tolytriazole	C₇H₇N₃	133.064	134.071	7.168	13073557706	C2H5O	Positive	[M+H]⁺¹
Level 3.2	tolytriazole	C₇H₇N₃	133.064	132.056	7.197	2560547842		Negative	[M-H]⁻¹
Level 3.2	Triethyl phosphate	C₆H₁₅O₄P	182.071	183.078	8.1	1.17104e+08	C4H8;CO;H2C=CH2;H2C=O	Positive	[M+H]⁺¹
Level 3.3	(-)-Erythromycin	C₃₇H₆₇NO₁₃	733.461	734.468	10.551	9.93419e+06		Positive	[M+H]⁺¹
Level 3.3	(±)-Albuterol	C₁₃H₂₁NO₃	239.152	238.145	8.994	1.98396e+06		Negative	[M-H]⁻¹
Level 3.3	1,3-Diphenylguanidin	C₁₃H₁₃N₃	211.111	212.118	1.332	5.81105e+06		Positive	[M+H]⁺¹
Level 3.3	1,6-cleve's acid	C₁₀H₉NO₃S	223.031	222.023	4.019	652455		Negative	[M-H]⁻¹
Level 3.3	1H,1H,2H,2H-PERFLUOROOCTANESULFONIC ACID	C₈H₅F₁₃O₃S	427.975	426.968	11.927	2.44803e+06		Negative	[M-H]⁻¹
Level 3.3	2,4-Di-t-butylphenol	C₁₄H₂₂O	206.167	205.16	9.428	1.02294e+07		Negative	[M-H]⁻¹
Level 3.3	2,6-Xylidine	C₈H₁₁N	121.089	122.096	0.802	3.42623e+07		Positive	[M+H]⁺¹
Level 3.3	4-(4-Phenoxybenzyl)-1,2,3-benzenetriol	C₁₉H₁₆O₄	308.105	307.098	9.975	1.1592e+06		Negative	[M-H]⁻¹
Level 3.3	4-[(2-Aminobenzyl)amino]cyclohexyl acetate	C₁₅H₂₂N₂O₂	262.168	261.161	5.328	1.46608e+07		Negative	[M-H]⁻¹
Level 3.3	4-Isopropylaniline	C₉H₁₃N	135.105	136.112	0.832	3.85683e+07		Positive	[M+H]⁺¹
Level 3.3	4-Vinylcyclohexene	C₈H₁₂	108.094	109.101	7.142	2.53371e+08		Positive	[M+H]⁺¹
Level 3.3	Acid Blue 9	C₃₇H₃₈N₂O₉S₃	750.173	374.079	9.375	3.78866e+06		Negative	[M-2H]²⁻
Level 3.3	Atrazine	C₈H₁₄ClN₅	215.094	216.101	10.773	8.23284e+06		Positive	[M+H]⁺¹
Level 3.3	benzyltrimethylazanium chloride	C₉H₁₃N	135.105	136.112	0.943	6.36081e+07		Positive	[M+H]⁺¹
Level 3.3	Diamylhydroquinone	C₁₆H₂₆O₂	250.193	249.185	14.761	250919302		Negative	[M-H]⁻¹
Level 3.3	Dinoseb	C₁₀H₁₂N₂O₅	240.075	211.073	0.713	4.30103e+06		Negative	[M-COH]⁻¹
Level 3.3	Diphyl DT	C₁₄H₁₄O	198.105	197.097	11.024	6.32938e+06	CH3	Negative	[M-H]⁻¹
Level 3.3	Disodium 6-hydroxy-5-[(2-methoxy-3-methyl-4-sulfonatophenyl)diazenyl]-2-naphthalenesulfonate	C₁₈H₁₆N₂O₈S₂	452.036	225.011	5.572	2.59417e+06		Negative	[M-2H]²⁻
Level 3.3	Diuron	C₉H₁₀Cl₂N₂O	232.017	231.01	11.081	2.76043e+06		Negative	[M-H]⁻¹
Level 3.3	N-(2-Nitrophenyl)phosphoric triamide	C₆H₉N₄O₃P	216.042	217.049	0.849	319063625		Positive	[M+H]⁺¹
Level 3.3	N,N-dicyclohexyl-2-benzothiazolesulfenamide	C₁₉H₂₆N₂S₂	346.153	347.16	1.331	3.1258e+06		Positive	[M+H]⁺¹
Level 3.3	N-Benzyl-2-(3-hydroxyphenyl)-N-methyl-2-oxoethanaminium chloride	C₁₆H₁₇NO₂	255.126	256.133	13.485	3.54819e+06		Positive	[M+H]⁺¹
Level 3.3	O-Cresyl glycidyl ether	C₁₀H₁₂O₂	164.084	163.077	3.352	1.67512e+07		Negative	[M-H]⁻¹
Level 3.3	Oxybenzone	C₁₄H₁₂O₃	228.079	227.072	11.041	9.66707e+06	CH3CO;CH3COOH;CH4	Negative	[M-H]⁻¹
Level 3.3	p-Toluidine-o-sulfonic acid	C₇H₉NO₃S	187.031	186.024	1.31	6.08989e+06		Negative	[M-H]⁻¹
Level 3.3	Sodium acryloyldimethyltaurate	C₇H₁₃NO₄S	207.056	208.064	3.614	2.65525e+06		Positive	[M+H]⁺¹
Level 3.3	Solvent Green 3	C₂₈H₂₂N₂O₂	418.169	419.177	19	3.92431e+06		Positive	[M+H]⁺¹
Level 3.3	TCEP (syn. Tris(2-chloroethyl) phosphate)	C₆H₁₂Cl₃O₄P	283.954	284.961	9.294	1.66494e+07		Positive	[M+H]⁺¹
Level 3.3	tert-Butyl acetate	C₆H₁₂O₂	116.083	115.076	2.845	126786718		Negative	[M-H]⁻¹
Level 3.3	Tetraethylene glycol dimethyl ether	C₁₀H₂₂O₅	222.147	240.18	5.678	1.09128e+07		Positive	[M+NH₄]⁺¹
Level 3.3	Trifluoroacetic acid	C₂HF₃O₂	113.993	112.985	0.788	2.43935e+07		Negative	[M-H]⁻¹
Level 3.3	Tris(2-chloroisopropyl)phosphate (TCPP)	C₉H₁₈Cl₃O₄P	326	327.008	12.388	1.55844e+08		Positive	[M+H]⁺¹
Level 4	1-Ethyl-2,3,3-trimethyl-3H-indolium iodide	C₁₃H₁₉N	189.152	190.159	5.876	1.0641e+07		Positive	[M+H]⁺¹
Level 4	4-(1-Phenylethyl)-1,3-benzenediol	C₁₄H₁₄O₂	214.1	213.092	12.49	3.37249e+06		Negative	[M-H]⁻¹
Level 5	1,4-Bis({3-[2-(2-hydroxyethoxy)ethoxy]propyl}amino)-9,10-anthraquinone	C₃₀H₃₀N₁₀	530.264	531.271	15.85	1.39231e+06		Positive	[M+H]⁺¹
Level 5	Acid red 337	C₁₇H₁₂F₃N₃O₄S	411.05	412.057	11.536	2.12073e+07		Positive	[M+H]⁺¹
Level 5	Dibutyloxotin	C₁₂H₁₁O₄P	250.039	251.046	16.514	1.13109e+07		Positive	[M+H]⁺¹
Level 5	Lexidronam	C₆H₂₀N₂O₁₂P₄	435.997	434.99	5.688	2.99365e+06		Negative	[M-H]⁻¹
Level 5	Melam	C₉H₁₇NO₆	235.105	236.113	6.352	3.04988e+06		Positive	[M+H]⁺¹
Level 5	methyl 2,3-O-isopropylidene-5-O-tosyl-?-D-ribofuranoside	C₁₇H₁₈N₄O₃S	358.108	357.101	5.508	1.40717e+07		Negative	[M-H]⁻¹
Level 5	Olmesartan	C₂₃H₃₀N₂O₇	446.207	445.2	13.754	1.75585e+07	CH3COOH	Negative	[M-H]⁻¹
Level 5	Thiamethoxam	C₁₃H₁₁NO₅S	293.036	292.029	5.063	3.74564e+06		Negative	[M-H]⁻¹

## Sheet: S4
Table S4: Retention Time Index (RTI)-based identification of compounds using RP after removing false-positive compounds.
Tags	Name	Formula	Calc. MW	m/z	Mode	Reference Ion	Peak Rating (Max.)	Exp tR (min)	Pred. tR (min)	Exp. RTI	Pred RTI	Applicability Domain			*box1: Experimental and predicted tR are accepted for this candidate
Level 1	Metformin	C₄H₁₁N₅	129.101	130.109	Positive	[M+H]⁺¹	10	0.78	0.17	17.35	-16.94	box1			**box2: Although there is error, experimental and predicted tR are accepted for this candidate
Level 2.1	Isophorone diisocyanate	C₁₂H₁₈N₂O₂	222.137	223.144	Positive	[M+H]⁺¹	9.5	9.21	10.49	485.49	556.87	box1
Level 2.1	Piperazine	C₄H₁₀N₂	86.0842	87.0915	Positive	[M+H]⁺¹	9.5	0.76	-0.39	15.9	-47.68	box1
Level 2.2	N,N'-Diphenylguanidine	C₁₃H₁₃N₃	211.111	212.118	Positive	[M+H]⁺¹	10	3.61	6.95	174.36	359.95	box2
Level 2.2	N-2-Ethylhexyl bicycloheptenedicarboximide	C₁₇H₂₅NO₂	275.188	276.195	Positive	[M+H]⁺¹	10	15.83	13.38	853.64	717.32	box2
Level 2.2	N-Butylbenzenesulfonamide	C₁₀H₁₅NO₂S	213.082	214.089	Positive	[M+H]⁺¹	9.5	10.2	8.32	540.62	436.17	box2
Level 3.1	Allyl 2,3-epoxypropyl ether	C₆H₁₀O₂	114.068	115.075	Positive	[M+H]⁺¹	8.9	7.14	6.73	370.33	347.83	box1
Level 3.1	Azithromycin	C₃₈H₇₂N₂O₁₂	748.508	375.261	Positive	[M+2H]²⁺	9.5	6.53	7.1	336.54	368.24	box1
Level 3.2	(6E,9E,12E)-6,9,12-Hexadecatrienoic acid	C₁₆H₂₆O₂	250.193	249.186	Negative	[M-H]⁻¹	10	14.88	13.43	761.06	689.09	box1
Level 3.2	(6E,9E,12E)-6,9,12-Hexadecatrienoic acid	C₁₆H₂₆O₂	250.193	251.2	Positive	[M+H]⁺¹	9.5	14.87	14.92	799.95	803.11	box1
Level 3.2	1,2,3-Benzotriazole	C₆H₅N₃	119.048	118.041	Negative	[M-H]⁻¹	9.5	4.86	4.77	262.52	258.35	box1
Level 3.2	2,4,6-Tris(dimethylaminomethyl)phenol	C₁₅H₂₇N₃O	265.215	266.223	Positive	[M+H]⁺¹	9.1	6.84	4.01	354.15	196.7	box2
Level 3.2	2,4-Dinitrophenol	C₆H₄N₂O₅	184.012	183.005	Negative	[M-H]⁻¹	9.5	2.76	5.24	158.25	281.64	box2
Level 3.2	4-(2-Phenylpropan-2-yl)phenol	C₁₅H₁₆O	212.12	213.127	Positive	[M+H]⁺¹	9.5	13.26	13.94	710.58	748.21	box1
Level 3.2	Benzotriazole	C₆H₅N₃	119.048	120.055	Positive	[M+H]⁺¹	9.5	4.88	5.82	244.66	296.99	box1
Level 3.2	Candesartan	C₂₄H₂₀N₆O₃	440.159	441.166	Positive	[M+H]⁺¹	10	12.13	11.68	648.05	623.04	box1
Level 3.2	Climbazole	C₁₅H₁₇ClN₂O₂	292.098	293.105	Positive	[M+H]⁺¹	8.9	9.34	12.65	492.71	677.05	box2
Level 3.2	Dibutyl phosphate	C₈H₁₉O₄P	210.102	209.095	Negative	[M-H]⁻¹	9.5	6.33	8.5	335.8	443.67	box2
Level 3.2	Diclofenac sodium	C₁₄H₁₁Cl₂NO₂	295.017	294.01	Negative	[M-H]⁻¹	10	10.68	11.38	552.26	587.04	box1
Level 3.2	Ethisterone	C₂₁H₂₈O₂	312.208	313.216	Positive	[M+H]⁺¹	9.1	15.35	12.48	826.9	667.21	box2
Level 3.2	Galaxolide	C₁₈H₂₆O	258.198	259.205	Positive	[M+H]⁺¹	10	18	14.67	974.41	788.82	box2
Level 3.2	Ibuprofen	C₁₃H₁₈O₂	206.131	205.124	Negative	[M-H]⁻¹	9.5	11.2	10.41	577.99	538.94	box1
Level 3.2	Imazapyr	C₁₃H₁₅N₃O₃	261.111	262.119	Positive	[M+H]⁺¹	9.1	1.32	4.3	47.08	212.5	box2
Level 3.2	Iohexol	C₁₉H₂₆I₃N₃O₉	820.88	821.887	Positive	[M+H]⁺¹	10	1.33	2.56	47.64	116.22	box1
Level 3.2	kresoxim-methyl	C₁₈H₁₉NO₄	313.132	312.124	Negative	[M-H]⁻¹	10	10.13	13.34	524.95	684.38	box2
Level 3.2	Loperamide	C₂₉H₃₃ClN₂O₂	476.225	477.232	Positive	[M+H]⁺¹	9.5	11.73	13.03	625.6	698.06	box1
Level 3.2	m-Tolyl Isocyanate	C₈H₇NO	133.053	134.06	Positive	[M+H]⁺¹	8.6	5.2	7.28	262.62	378.14	box2
Level 3.2	PFBS	C₄HF₉O₃S	299.95	298.943	Negative	[M-H]⁻¹	9.5	7.65	5.18	401.67	278.72	box2
Level 3.2	Phenazone	C₁₁H₁₂N₂O	188.095	189.102	Positive	[M+H]⁺¹	9.5	9.98	6.84	528.56	353.81	box2
Level 3.2	Phenylenediamine	C₆H₈N₂	108.069	109.076	Positive	[M+H]⁺¹	10	0.76	3.23	16.18	153.06	box2
Level 3.2	phenytoin	C₁₅H₁₂N₂O₂	252.089	253.097	Positive	[M+H]⁺¹	8.9	8.06	8.03	421.57	420.27	box1
Level 3.2	phenytoin	C₁₅H₁₂N₂O₂	252.09	251.083	Negative	[M-H]⁻¹	9.5	8.1	7.84	423.61	411.09	box1
Level 3.2	Sungard	C₁₄H₁₂O₆S	308.036	307.028	Negative	[M-H]⁻¹	10	7.99	4.77	418.49	258.23	box2
Level 3.2	tolytriazole	C₇H₇N₃	133.064	134.071	Positive	[M+H]⁺¹	10	7.17	6.94	372.11	359.35	box1
Level 3.2	tolytriazole	C₇H₇N₃	133.064	132.056	Negative	[M-H]⁻¹	10	7.2	5.78	378.94	308.5	box1
Level 3.2	Triethyl phosphate	C₆H₁₅O₄P	182.071	183.078	Positive	[M+H]⁺¹	9.5	8.1	8.01	423.9	418.64	box1
Level 3.3	(-)-Erythromycin	C₃₇H₆₇NO₁₃	733.461	734.468	Positive	[M+H]⁺¹	9.5	10.55	10.01	560.13	529.99	box1
Level 3.3	1,6-cleve's acid	C₁₀H₉NO₃S	223.031	222.023	Negative	[M-H]⁻¹	9.7	4.02	4.17	220.83	228.59	box1
Level 3.3	4-[(2-Aminobenzyl)amino]cyclohexyl acetate	C₁₅H₂₂N₂O₂	262.168	261.161	Negative	[M-H]⁻¹	9.5	5.33	5.82	285.95	310.31	box1
Level 3.3	4-Vinylcyclohexene	C₈H₁₂	108.094	109.101	Positive	[M+H]⁺¹	10	7.14	9.24	370.66	487.45	box2
Level 3.3	Atrazine	C₈H₁₄ClN₅	215.094	216.101	Positive	[M+H]⁺¹	8.6	10.77	9.89	572.47	523.37	box1
Level 3.3	Diamylhydroquinone	C₁₆H₂₆O₂	250.193	249.185	Negative	[M-H]⁻¹	10	14.76	16.6	755.24	846.85	box2
Level 3.3	Diphyl DT	C₁₄H₁₄O	198.105	197.097	Negative	[M-H]⁻¹	9.5	11.02	13.19	569.33	676.93	box2
Level 3.3	Disodium 6-hydroxy-5-[(2-methoxy-3-methyl-4-sulfonatophenyl)diazenyl]-2-naphthalenesulfonate	C₁₈H₁₆N₂O₈S₂	452.036	225.011	Negative	[M-2H]²⁻	9.5	5.57	2.59	298.09	149.87	box2
Level 3.3	Diuron	C₉H₁₀Cl₂N₂O	232.017	231.01	Negative	[M-H]⁻¹	9.5	11.08	10.16	572.16	526.26	box1
Level 3.3	N-(2-Nitrophenyl)phosphoric triamide	C₆H₉N₄O₃P	216.042	217.049	Positive	[M+H]⁺¹	9.5	0.85	1.94	20.91	81.47	box1
Level 3.3	Oxybenzone	C₁₄H₁₂O₃	228.079	227.072	Negative	[M-H]⁻¹	10	11.04	10.06	570.17	521.59	box1
Level 3.3	p-Toluidine-o-sulfonic acid	C₇H₉NO₃S	187.031	186.024	Negative	[M-H]⁻¹	8.9	1.31	3.37	86.06	188.68	box2
Level 3.3	Sodium acryloyldimethyltaurate	C₇H₁₃NO₄S	207.056	208.064	Positive	[M+H]⁺¹	8.6	3.61	1.64	174.58	65.14	box2
Level 3.3	TCEP (syn. Tris(2-chloroethyl) phosphate)	C₆H₁₂Cl₃O₄P	283.954	284.961	Positive	[M+H]⁺¹	9.5	9.29	5.96	490.26	304.76	box2
Level 3.3	tert-Butyl acetate	C₆H₁₂O₂	116.083	115.076	Negative	[M-H]⁻¹	9.5	2.85	5.34	162.43	286.37	box2
Level 3.3	Trifluoroacetic acid	C₂HF₃O₂	113.993	112.985	Negative	[M-H]⁻¹	10	0.79	0.04	60.09	22.85	box1
Level 3.3	Tris(2-chloroisopropyl)phosphate (TCPP)	C₉H₁₈Cl₃O₄P	326	327.008	Positive	[M+H]⁺¹	9.5	12.39	12.17	662.22	650.27	box1
Level 4	1-Ethyl-2,3,3-trimethyl-3H-indolium iodide	C₁₃H₁₉N	189.152	190.159	Positive	[M+H]⁺¹	9.5	5.88	7.49	300.3	389.84	box1
Level 4	4-(1-Phenylethyl)-1,3-benzenediol	C₁₄H₁₄O₂	214.1	213.092	Negative	[M-H]⁻¹	9.5	12.49	12.95	642.26	665.18	box1
Level 5	Acid red 337	C₁₇H₁₂F₃N₃O₄S	411.05	412.057	Positive	[M+H]⁺¹	9.5	11.54	10.72	614.87	569.49	box1
Level 5	Melam	C₉H₁₇NO₆	235.105	236.113	Positive	[M+H]⁺¹	9.1	6.35	7.01	326.75	363.42	box1
Level 5	methyl 2,3-O-isopropylidene-5-O-tosyl-?-D-ribofuranoside	C₁₇H₁₈N₄O₃S	358.108	357.101	Negative	[M-H]⁻¹	9.5	5.51	5.45	294.91	292	box1
Level 5	Olmesartan	C₂₃H₃₀N₂O₇	446.207	445.2	Negative	[M-H]⁻¹	10	13.75	12.65	705.15	650.12	box1
Level 5	Thiamethoxam	C₁₃H₁₁NO₅S	293.036	292.029	Negative	[M-H]⁻¹	9.5	5.06	6.82	272.77	360.06	box2

## Sheet: S5
Table S5: Compounds identified using HILIC.
Tags	Name	Formula	Calc. MW	m/z	RT [min]	Neutral Losses	Mode	Reference Ion
Level 1	Metformin	C₄H₁₁N₅	129.101	130.109	8.864	NH3	Positive	[M+H]⁺¹
Level 2.1	4-Aminophenol	C₆H₇NO	109.053	110.06	1.2		Positive	[M+H]⁺¹
Level 2.1	Dimorpholinodiethyl ether (syn. DMEE)	C₁₂H₂₄N₂O₃	244.179	245.186	9.32		Positive	[M+H]⁺¹
Level 2.1	DMH (5,5-Dimethylhydantoin)	C₅H₈N₂O₂	128.059	129.066	13.566	CH3COOH;CO2;H2O;HCN	Positive	[M+H]⁺¹
Level 3.1	Skatole	C₉H₉N	131.074	132.081	8.158	CH3;H2;NH3	Positive	[M+H]⁺¹
Level 3.2	Azobisisobutylonitrile	C₈H₁₂N₄	164.106	165.113	12.139		Positive	[M+H]⁺¹
Level 3.2	2,6-Xylidine	C₈H₁₁N	121.089	122.096	2.051	CH3;CH4;H	Positive	[M+H]⁺¹
Level 3.2	2-Nitrotoluene	C₇H₇NO₂	137.048	138.055	15.648	CH2C=O;CO;CO2	Positive	[M+H]⁺¹
Level 3.2	4,4'-Oxydianiline	C₁₂H₁₂N₂O	200.095	201.102	12.338	CH3;CH4;CO;H2;NH3	Positive	[M+H]⁺¹
Level 3.2	4-Isopropylaniline	C₉H₁₃N	135.105	136.112	7.247		Positive	[M+H]⁺¹
Level 3.2	Candesartan	C₂₄H₂₀N₆O₃	440.16	441.167	5.097		Positive	[M+H]⁺¹
Level 3.2	Dibutyl phosphate	C₈H₁₉O₄P	210.102	211.109	4.542		Positive	[M+H]⁺¹
Level 3.2	Ditolylguanidine	C₁₅H₁₇N₃	239.142	240.15	7.437	C2H5;C2H6;CH3;CH4	Positive	[M+H]⁺¹
Level 3.2	Hexamethyldisiloxane	C₆H₁₈OSi₂	162.09	163.098	9.756	C2H5;CH3;CH3CH=CH2;H2C=CH2;HCN	Positive	[M+H]⁺¹
Level 3.2	Iohexol	C₁₉H₂₆I₃N₃O₉	820.881	821.888	6.488		Positive	[M+H]⁺¹
Level 3.2	Isophorone diisocyanate	C₁₂H₁₈N₂O₂	222.137	223.144	10.735	CH3COOH;H2O;NH3	Positive	[M+H]⁺¹
Level 3.2	Losartan	C₂₂H₂₃ClN₆O	422.162	423.17	1.231		Positive	[M+H]⁺¹
Level 3.2	Para-Cresidine	C₈H₁₁NO	137.084	138.091	3.494	CH2C=O;CH3;CH3CO;CO;H2C=O;H2O	Positive	[M+H]⁺¹
Level 3.2	Phenazone	C₁₁H₁₂N₂O	188.095	189.102	7.868	CH2C=O;CH3CO;NH3	Positive	[M+H]⁺¹
Level 3.2	Phenylenediamine	C₆H₈N₂	108.069	109.076	8.067	C2H4N;CH3;H;HCN	Positive	[M+H]⁺¹
Level 3.2	phenytoin	C₁₅H₁₂N₂O₂	252.09	253.097	1.367		Positive	[M+H]⁺¹
Level 3.2	Sodium 2,2'-methylene-bis(4,6-di-tert-butylphenyl) phosphate	C₂₉H₄₃O₄P	486.288	487.294	12.777		Positive	[M+H]⁺¹
Level 3.2	sulfadimidine	C₁₂H₁₄N₄O₂S	278.083	279.09	10.609	H2O	Positive	[M+H]⁺¹
Level 3.2	tolytriazole	C₇H₇N₃	133.064	134.071	4.187	HCN	Positive	[M+H]⁺¹
Level 3.2	Ibuprofen	C₁₃H₁₈O₂	206.131	205.124	11.318		Negative	[M-H]⁻¹
Level 3.2	3a-Methyl-3a,4,5,6-tetrahydro-2-benzofuran-1,3-dione	C₉H₁₀O₃	166.063	165.056	3.378	C2H3;C2H3O2;CO2	Negative	[M-H]⁻¹
Level 3.3	(-)-Erythromycin	C₃₇H₆₇NO₁₃	733.461	734.468	7.465		Positive	[M+H]⁺¹
Level 3.3	1,2,3-Benzotriazole	C₆H₅N₃	119.048	120.056	3.541		Positive	[M+H]⁺¹
Level 3.3	3-Amino-4-methoxybenzanilide	C₁₄H₁₄N₂O₂	242.106	243.113	13.52		Positive	[M+H]⁺¹
Level 3.3	4-[(2-Aminobenzyl)amino]cyclohexyl acetate	C₁₅H₂₂N₂O₂	262.168	263.176	8.101		Positive	[M+H]⁺¹
Level 3.3	Benzoguanamine	C₉H₉N₅	187.086	188.093	7.993		Positive	[M+H]⁺¹
Level 3.3	Bis[4-(dimethylamino)phenyl][4-(methylamino)phenyl]methanol	C₂₄H₂₉N₃O	375.231	376.238	6.238		Positive	[M+H]⁺¹
Level 3.3	Imazapyr	C₁₃H₁₅N₃O₃	261.111	262.119	13.604		Positive	[M+H]⁺¹
Level 3.3	Loperamide	C₂₉H₃₃ClN₂O₂	476.223	477.231	5.955		Positive	[M+H]⁺¹
Level 3.3	methylpiperazine	C₅H₁₂N₂	100.1	101.107	7.264		Positive	[M+H]⁺¹
Level 3.3	m-Phenylenediamine	C₆H₈N₂	108.069	109.076	1.512		Positive	[M+H]⁺¹
Level 3.3	pymetrozine	C₁₀H₁₁N₅O	217.097	218.104	9.556		Positive	[M+H]⁺¹
Level 3.3	Acid red 337	C₁₇H₁₂F₃N₃O₄S	411.05	410.043	1.666		Negative	[M-H]⁻¹
Level 3.3	Allyl 2,3-epoxypropyl ether	C₆H₁₀O₂	114.068	159.067	10.884		Negative	[M+FA-H]⁻¹
Level 3.3	(1S,2R,6S,7S)-10-Methyl-4-oxatricyclo[5.2.1.0~2,6~]dec-8-ene-3,5-dione	C₁₀H₁₀O₃	178.063	177.056	1.125		Negative	[M-H]⁻¹
Level 4	N-Benzyl-2-(3-hydroxyphenyl)-N-methyl-2-oxoethanaminium chloride	C₁₆H₁₇NO₂	255.126	256.133	7.991		Positive	[M+H]⁺¹
Level 4	triflumezopyrim	C₂₀H₁₅F₃N₄O₂	400.116	399.108	9.644		Negative	[M-H]⁻¹
Level 5	N-(4-{[3-(Dimethylamino)propyl]sulfamoyl}phenyl)-2-[(E)-(2-methoxy-4-nitrophenyl)diazenyl]-3-oxobutanamide	C₂₂H₂₈N₆O₇S	520.175	521.182	13.5		Positive	[M+H]⁺¹
Level 5	propazine	C₉H₁₆ClN₅	229.11	230.118	9.335		Positive	[M+H]⁺¹
Level 5	1,1,1,2,2,3,3-Heptafluorooctane	C₈H₁₁F₇	240.075	239.068	12.413		Negative	[M-H]⁻¹

## Sheet: S6
Table S6: The combined list of compounds identified using RP and HILIC separation techniques with their correlate instensities across the samples.
Name	Separation method	logP	Site 1	Site 2	Site 3	Site 4	Site 5	Site 6	Site 7	Site 8	W
(-)-Erythromycin	HILIC-POS	2.7	181000	371000	200000	10000000	400000	9000000	741000	205000	20000000		NF: not found
(-)-Erythromycin	RP-POS	-0.1	336000	224000	200000	4000000	500000	3000000	508000	439000	10000000
(1S,2R,6S,7S)-10-Methyl-4-oxatricyclo[5.2.1.0~2,6~]dec-8-ene-3,5-dione	HILIC-NEG	-0.5	2000000	30000000	4000000	50000000	3000000	70000000	2540000	10000000	40000000
(6E,9E,12E)-6,9,12-Hexadecatrienoic acid	RP-POS	4.8	20000000	10000000	20000000	40000000	20000000	50000000	47100000	20000000	50000000
1,1,1,2,2,3,3-Heptafluorooctane	HILIC-NEG	5	367000	423000	1000000	1000000	1000000	400000	1040000	127000	200000
1,2,3-Benzotriazole	HILIC-POS	1	3000000	20000000	2000000	40000000	5000000	30000000	8180000	9000000	100000000
1,2,3-Benzotriazole	RP-POS	1	468000	6000000	2000000	100000000	2000000	80000000	5500000	2000000	80000000
1,6-cleve's acid	RP-NEG	-0.1	169000	150000	54900	300000	500000	200000	523000	518000	300000
1-Ethyl-2,3,3-trimethyl-3H-indolium iodide	RP-POS	NF	430000	660000	1000000	4000000	1000000	4000000	279000	825000	10000000
2,4,6-Tris(dimethylaminomethyl)phenol	RP-POS	1.1	888000	325000	500000	600000	600000	500000	508000	1000000	600000
2,4-Dinitrophenol	RP-NEG	1.7	2000000	5000000	1000000	6000000	4000000	10000000	6340000	4000000	400000
2,6-Xylidine	HILIC-POS	1.8	200000000	300000000	300000000	400000000	300000000	300000000	165000000	200000000	300000000
2,6-Xylidine	RP-POS	1.8	82600	5000000	1000000	16000000	2000000	20000000	2000000	4000000	20000000
2-Nitrotoluene	HILIC-POS	2.3	9000000	7000000	10000000	8000000	10000000	20000000	14800000	8000000	10000000
3a-Methyl-3a,4,5,6-tetrahydro-2-benzofuran-1,3-dione	HILIC-NEG	1.4	50000000	60000000	70000000	70000000	60000000	70000000	63500000	70000000	70000000
3a-Methyl-3a,4,5,6-tetrahydro-2-benzofuran-1,3-dione	RP-POS	1.4	892000	5000000	6000000	20000000	10000000	30000000	45200000	10000000	40000000
3-Amino-4-methoxybenzanilide	HILIC-POS	2	556000	533000	200000	5000000	2000000	7000000	6690000	985000	10000000
4-(1-Phenylethyl)-1,3-benzenediol	RP-NEG	3.5	66800	707000	200000	1000000	200000	900000	177000	309000	3000000
4-(2-Phenylpropan-2-yl)phenol	RP-POS	3.7	7000000	10000000	20000000	100000000	80000000	70000000	72100000	80000000	30000000
4,4'-Oxydianiline	HILIC-POS	1.4	367000	10000000	300000	40000000	600000	30000000	487000	1000000	70000000
4-[(2-Aminobenzyl)amino]cyclohexyl acetate	HILIC-POS	1.8	1000000	7000000	2000000	10000000	3000000	10000000	5480000	9000000	20000000
4-[(2-Aminobenzyl)amino]cyclohexyl acetate	RP-POS	1.8	140000	2000000	88100	10000000	200000	9000000	160000	268000	10000000
4-Aminophenol	HILIC-POS	0	30000000	200000000	20000000	200000000	30000000	100000000	31100000	40000000	700000000
4-Isopropylaniline	HILIC-POS	2.2	9000000	80000000	7000000	100000000	10000000	100000000	10500000	30000000	60000000
4-Vinylcyclohexene	RP-POS	2.8	845000	60000000	200000000	200000000	100000000	200000000	176000000	200000000	100000000
Acid red 337	RP-POS	3.5	100000000	974000	200000	9000000	400000	6000000	1050000	419000	20000000
Acid red 338	HILIC-NEG	NF	450000	557000	300000	2000000	500000	1000000	565000	522000	10000000
Allyl 2,3-epoxypropyl ether	RP-POS	0.4	272000	2000000	4000000	10000000	7000000	20000000	11100000	8000000	10000000
Allyl 2,3-epoxypropyl ether	HILIC-NEG	0.4	113000	140000	100000	200000	200000	200000	141000	134000	200000
Atrazine	RP-POS	2.6	4000000	2000000	4000000	6000000	4000000	6000000	1920000	4000000	3000000
Azithromycin	RP-POS	4	1000000	434000	400000	30000000	1000000	3000000	932000	542000	80000000
Azobisisobutylonitrile	HILIC-POS	1.3	30000000	9000000	90000000	20000000	30000000	20000000	17200000	10000000	10000000
Azobisisobutylonitrile	RP-POS	1.3	445000	2000000	10000000	14600000	20000000	10000000	10000000	10000000	10000000
Benzoguanamine	HILIC-POS	1.4	940000	418000	2000000	600000	1000000	800000	411000	861000	800000
Benzotriazole	RP-POS	1	9000000	20000000	10000000	600000000	10000000	500000000	34500000	10000000	400000000
Bis[4-(dimethylamino)phenyl][4-(methylamino)phenyl]methanol	HILIC-POS	4.4	297000	359000	500000	700000	600000	500000	439000	235000	700000
Candesartan	RP-POS	4.1	1000000	90000000	40000000	400000000	10000000	300000000	51200000	40000000	600000000
Candesartan	HILIC-POS	4.1	2000000	100000000	20000000	200000000	7000000	100000000	27700000	20000000	300000000
Climbazole	RP-POS	3.7	4000000	239000	300000	20000000	600000	10000000	534000	474000	40000000
Diamylhydroquinone	RP-NEG	5.6	30000000	9000000	30000000	80000000	20000000	200000000	129000000	10000000	6000000
Dibutyl phosphate	HILIC-POS	1.5	30000000	20000000	80000000	40000000	40000000	40000000	37000000	50000000	9000000
Dibutyl phosphate	RP-NEG	1.5	181000	1000000	300000	2000000	200000	2000000	218000	208000	8000000
Diclofenac sodium	RP-NEG	NF	74300	10000000	300000	20000000	100000	20000000	193000	805000	60000000
Dimorpholinodiethyl ether	HILIC-POS	-0.6	6000000	40000000	8000000	200000000	9000000	100000000	12000000	10000000	200000000
Diphyl DT	RP-NEG	NF	68900	252000	45100	2000000	99400	2000000	169000	119000	6000000
Disodium 6-hydroxy-5-[(2-methoxy-3-methyl-4-sulfonatophenyl)diazenyl]-2-naphthalenesulfonate	RP-NEG	NF	117000	163000	66100	1000000	100000	800000	131000	110000	2000000
Ditolylguanidine	HILIC-POS	3.1	10000000	10000000	10000000	9000000	10000000	9000000	9500000	10000000	7000000
Diuron	RP-NEG	2.7	62300	2000000	100000	2000000	88600	2000000	104000	120000	2000000
DMH (5,5-Dimethylhydantoin)	HILIC-POS	-0.3	3000000	1000000	7000000	5000000	8000000	9000000	1490000	2000000	7000000
Ethisterone	RP-POS	3.5	7000000	10000000	20000000	80000000	40000000	70000000	25500000	30000000	20000000
Galaxolide	RP-POS	4.8	20000000	2000000	8000000	40000000	10000000	60000000	8210000	6000000	3000000
Hexamethyldisiloxane	HILIC-POS	4.2	8000000000	7000000000	8000000000	7000000000	8000000000	6000000000	3000000000	1000000000	900000000
Ibuprofen	RP-NEG	3.5	1000000	6000000	3000000	10000000	2000000	8000000	4400000	3000000	30000000
Ibuprofen	HILIC-NEG	3.5	115000	157000	100000	400000	200000	700000	142000	123000	10000000
Imazapyr	HILIC-POS	1.2	20000000	9000000	4000000	8000000	20000000	8000000	11300000	6000000	20000000
Imazapyr	RP-POS	1.2	3000000	904000	2000000	3000000	3000000	3000000	2380000	3000000	6000000
Iohexol	HILIC-POS	-3	1000000	200000000	1000000	200000000	3000000	100000000	30500000	30000000	60000000
Iohexol	RP-POS	-3	2000000	7000000	200000	10000000	300000	9000000	3180000	4000000	5000000
Isophorone diisocyanate	RP-POS	4.5	191000	40000000	500000	2000000000	3000000	1000000000	113000000	20000000	3000000000
Isophorone diisocyanate	HILIC-POS	4.5	8000000	20000000	5000000	50000000	10000000	40000000	10200000	10000000	100000000
Loperamide	RP-POS	5	679000	345000	400000	9000000	900000	10000000	1080000	712000	70000000
Loperamide	HILIC-POS	5	182000	820000	200000	4000000	400000	2000000	315000	202000	4000000
Losartan	HILIC-POS	4.3	790000	70000000	600000	20000000	1000000	20000000	979000	2000000	30000000
Melam	RP-POS	-1.2	3000000	166000	800000	1000000	1000000	1000000	387000	359000	2000000
Metformin	HILIC-POS	-1.3	40000000	2000000000	10000000	600000000	100000000	600000000	266000000	200000000	600000000
Metformin	RP-POS	-1.3	452000	80000000	1000000	40000000	20000000	30000000	28500000	40000000	20000000
methylpiperazine	HILIC-POS	-0.4	5000000	20000000	5000000	10000000	6000000	10000000	2820000	7000000	10000000
m-Phenylenediamine	HILIC-POS	-0.3	593000	1000000	600000	20000000	700000	8000000	754000	698000	30000000
m-Tolyl Isocyanate	RP-POS	3.5	529000	3000000	4000000	10000000	6000000	10000000	7930000	6000000	10000000
N-(2-Nitrophenyl)phosphoric triamide	RP-POS	0	1000000	1000000	20000000	10000000	7000000	10000000	14100000	100000000	8000000
N-(4-{[3-(Dimethylamino)propyl]sulfamoyl}phenyl)-2-[(E)-(2-methoxy-4-nitrophenyl)diazenyl]-3-oxobutanamide	HILIC-POS	4.8	63100	387000	61700	1000000	80800	2000000	140000	93900	3000000
N,N'-Diphenylguanidine	RP-POS	2.4	5000000	9000000	9000000	300000000	30000000	300000000	7640000	30000000	100000000
N-2-Ethylhexyl bicycloheptenedicarboximide	RP-POS	3.4	30000000	2000000	20000000	9000000	20000000	10000000	8450000	10000000	700000
N-Benzyl-2-(3-hydroxyphenyl)-N-methyl-2-oxoethanaminium chloride	RP-POS	NF	5000000	154000	200000	1000000	300000	900000	329000	296000	3000000
Olmesartan	RP-NEG	3.2	5000000	8000000	9000000	9000000	6000000	8000000	7490000	7000000	7000000
Oxcarbazepine	RP-POS	1.7	10000000	9000000	300000	50000000	700000	30000000	1300000	3000000	100000000
Oxybenzone	RP-POS	3.6	74700	9000000	200000	500000	200000	600000	231000	195000	200000
Para-Cresidine	HILIC-POS	1.7	300000000	300000000	500000000	500000000	400000000	400000000	281000000	300000000	500000000
Para-Cresidine	RP-POS	1.7	20000000	6000000	20000000	37000000	20000000	30000000	20000000	20000000	40000000
Perfluorohexanoic acid	RP-NEG	3.6	259000	138000	600000	100000	100000	100000	111000	199000	98200
PFBS	RP-NEG	2.3	997000	2000000	1000000	6000000	4000000	6000000	2770000	4000000	3000000
Phenazone	RP-NEG	0.4	10000000	2000000	2000000	30000000	5000000	20000000	5590000	5000000	60000000
Phenazone	HILIC-POS	0.4	20000000	30000000	30000000	30000000	30000000	30000000	23300000	20000000	30000000
Phenylenediamine	HILIC-POS	-0.3	3000000	3000000	2000000	100000000	2000000	100000000	20900000	2000000	300000000
Phenylenediamine	RP-POS	-0.3	917000	2000000	2000000	30000000	3000000	20000000	6500000	3000000	70000000
Phenytoin	HILIC-POS	2.5	1000000	40000000	800000	60000000	2000000	40000000	7200000	7000000	90000000
Phenytoin	RP-POS	2.5	2000000	10000000	200000	40000000	1000000	30000000	2500000	5000000	80000000
Piperazine	RP-POS	-1.5	657000	415000	1000000	1000000	900000	1000000	1250000	1000000	1000000
Propazine	HILIC-POS	-1.5	20000000	20000000	30000000	30000000	20000000	20000000	17100000	30000000	10000000
p-Toluidine-o-sulfonic acid	RP-NEG	0.4	160000	208000	100000	1000000	400000	1000000	278000	274000	5000000
pymetrozine	HILIC-POS	0	239000	282000	200000	4000000	700000	2000000	946000	874000	20000000
Skatole	HILIC-POS	2.6	5000000	20000000	4000000	30000000	4000000	30000000	6070000	9000000	8000000
Sodium 2,2'-methylene-bis(4,6-di-tert-butylphenyl) phosphate	HILIC-POS	NF	216000	4000000	200000	6000000	300000	6000000	423000	468000	20000000
Sodium acryloyldimethyltaurate	RP-POS	NF	7000000	91800	92300	200000	200000	200000	169000	155000	200000
sulfadimidine	HILIC-POS	0.3	294000	10000000	300000	40000000	600000	30000000	624000	4000000	60000000
Sungard	RP-NEG	2.2	115000	7000000	60000	600000	200000	600000	146000	135000	800000
TCEP (syn. Tris(2-carboxyethyl)phosphine)	RP-POS	-1.6	3000000	3000000	300000	10000000	500000	9000000	1630000	1000000	20000000
tert-Butyl acetate	RP-NEG	1.8	20000000	20000000	30000000	20000000	20000000	20000000	14700000	20000000	20000000
Thiamethoxam	RP-NEG	1.5	141000	197000	72900	1000000	200000	1000000	333000	137000	3000000
tolytriazole	RP-POS	1.4	203000	20000000	30000000	10000000000	50000000	8000000000	171000000	20000000	3000000000
tolytriazole	HILIC-POS	1.4	2000000	10000000	2000000	100000000	7000000	90000000	12100000	6000000	200000000
Triethyl phosphate	RP-POS	0.8	6000000	4000000	1000000	90000000	10000000	80000000	13200000	4000000	100000000
triflumezopyrim	HILIC-NEG	2.9	448000	835000	400000	2000000	1000000	3000000	646000	657000	2000000
Trifluoroacetic acid	RP-NEG	0.9	2000000	3000000	3000000	6000000	6000000	8000000	2530000	2000000	20000000
Tris(2-chloroisopropyl)phosphate (TCPP)	RP-POS	2.6	2000000	30000000	10000000	100000000	20000000	100000000	28300000	30000000	100000000
